# Supplementary material for: Polyamine metabolism impacts T cell dysfunction in the oral mucosa of people living with HIV
Source: Nat Commun. 2023 Jan 25;14:399. doi: 10.1038/s41467-023-36163-2 (PMC9873639; doi:10.1038/s41467-023-36163-2)
Supplement: Supplementary file 3 — Source Data [file 41467_2023_36163_MOESM3_ESM.xlsx]

## Sheet: Flow cytometry raw data figures
Flow cytometry raw data figures- shown in the main figures
Fig.1D	Flow cytometry histogram raw data
Fig.1F	Flow cytometry histogram raw data
Fig. 2A	Flow cytometry Contour dot plot data
Fig. 2B	Flow cytometry Contour dot plot data
Fig. 2C	Flow cytometry Contour dot plot data
Fig. 3A	Flow cytometry histogram raw data
Fig. 3B	Pictorial schematic of polyamine metabolism pathway
Fig.3C	Flow cytometry histogram raw data
Fig.3D	Flow cytometry histogram raw data
Fig. 4A	Flow cytometry histogram raw data
Fig. 4B	Flow cytometry histogram raw data
Fig.4C	Flow cytometry histogram raw data
Fig.4D	Flow cytometry histogram raw data
Fig. 5D	Flow cytometry Contour dot plot data
Fig. 5E	Flow cytometry Contour dot plot data
Fig. 7A	Flow cytometry Contour dot plot data
Fig. 7B	Flow cytometry Contour dot plot data
Fig. 8A	Flow cytometry histogram raw data
Fig. 8B	Flow cytometry histogram raw data
Fig.8C	Flow cytometry histogram raw data
Fig.8D	Flow cytometry histogram raw data
Fig. 8E	Flow cytometry histogram raw data
Fig. 9A	Flow cytometry Contour dot plot data
Supplementary Figure 4	Flow cytometry Contour dot plot data
Supplementary Figure 5	Flow cytometry histogram raw data
Supplementary Figure 6	Flow cytometry histogram raw data
Supplementary Figure 8	Flow cytometry histogram raw data
Supplementary Figure 9	Flow cytometry histogram raw data
Supplementary Figure 10A	Flow cytometry histogram raw data
Supplementary Figure 10B	Flow cytometry Contour dot plot data
Supplementary Figure 11	Flow cytometry Contour dot plot data
Supplementary Figure 12	Flow cytometry Contour dot plot data
Supplementary Figure 13	Flow cytometry histogram raw data
Supplementary Figure 14	Flow cytometry Contour dot plot data
Supplementary Figure 15	Flow cytometry histogram raw data
Supplementary Figure 16	Flow cytometry Contour dot plot data
Supplementary Figure 17	Flow cytometry Contour dot plot data
Supplementary Figure 18	Flow cytometry histogram raw data

## Sheet: FIG.1A-C; Supp 1-3-METABOLOM
FIG.1A-C; Supp 1-3-METABOLOME RAW DATA
No.	m/z	RT [min]	Molecular Weight	HMDB ID	Compound_name	Formula	Monoisotopic_Mass	Delta(ppm)	QC_1	QC_2	QC_3	QC_4	QC_5	QC_6	QC_7	QC_8	A1a	A1b	A1c	A1d	A1e	A1f	A2a	A2b	A2c	A2d	A2e	A2f	A3a	A3b	A3c	A3d	A3e	A3f	A3g	A3h	A3i	A3j	A3k	A3l	A3m	A3n	B1a	B1b	B1c	B1d	B1e	B1f	B2a
2	73.0292	0.803	72.0218	HMDB0031647	Acrylic acid	C3H4O2	72.0211	10	48.5932	49.0234	49.6988	51.7928	58.4931	43.7582	52.1481	51.1894	230.628	61.0441	55.7427	101.113	17.9592	185.845	53.2198	15.662	37.1222	40.8561	31.7675	13.4969	56.1902	21.5338	208.212	174.747	82.2964	50.0739	29.0806	97.851	46.5461	46.2597	73.3376	25.7047	54.4738	17.6771	93.7174	123.811	171.003	16.8218	36.6308	135.389	53.0245
7	74.0609	0.945	73.0536	HMDB0001888	N,N-Dimethylformamide	C3H7NO	73.0528	11	115.364	88.9232	97.9761	88.0853	57.4779	83.3417	82.2071	76.7004	323.365	270.214	170.114	287.97	141.832	219.18	109.78	131.632	128.512	146.777	108.408	110.432	105.755	131.9	190.015	167.818	180.775	125.201	100.12	190.913	80.4841	101.177	141.31	112.182	88.8048	81.525	161.923	208.312	187.571	150.567	123.408	188.621	178.507
8	116.071	0.836	74.0372	HMDB0031523	Methyl acetate	C3H6O2	74.0368	6	2698.55	2320.35	2778.6	2714.31	2599.1	2478.26	3060.97	2795.15	6571.96	2045.04	867.095	2212.69	1074.55	4452.13	7415.57	392.361	2147.07	2721.42	1583.63	3531.28	5243	1796.95	6553.56	8981.97	8485	2871.9	1955.11	2915.38	4488.45	1448.74	1240.06	200.654	2251.73	1618.34	7565.93	4058.04	4996.12	627.917	2087.95	5787.93	2029.46
13	77.0213	0.686	76.014	HMDB0000115	Glycolic acid	C2H4O3	76.016	27	56.9843	46.8692	58.8904	71.2455	47.7636	55.8398	125.748	116.298	1.24682	3.38773	38.5494	2.53865	50.3221	1.13968	44.4547	73.999	40.9705	49.2771	60.1786	73.3686	48.7001	57.8752	1.27576	1.12429	0.877425	48.5629	55.6953	5.58297	68.2989	69.3877	29.9458	65.9322	69.1387	66.6899	3.75705	3.63734	2.16973	58.9319	72.6952	4.88823	1.61849
44	125.986	0.659	83.9527	HMDB0031548	Dichloromethane	CH2Cl2	83.9534	3	40699.2	35682.3	41156.2	40370.9	39401.2	39274.9	40564.5	41033.9	1666.56	2038.56	28110.7	1017.16	34614.7	555.109	34155	44022.4	28816.1	31991.2	32026.1	40686.1	38487.7	40680.8	787.893	782.442	678.617	29260.5	33273.1	5052.24	42853.3	45533.4	19727.5	54324.5	42726.1	38541.8	2905.15	2067.66	1227.58	39461	41319.8	2699.73	1482.05
51	126.103	14.508	84.069	HMDB0061875	2-(Dimethylamino)acetonitrile	C4H8N2	84.0687	3	47.0649	31.8114	37.1272	37.6083	35.9385	59.0841	48.1782	29.5322	40.406	55.626	39.9961	90.6624	34.7061	44.2065	27.0594	36.3968	45.4527	38.1587	21.8498	34.8124	24.6152	43.4002	79.1049	45.6913	69.6533	64.8769	65.6116	63.4951	24.6351	29.0973	68.0851	23.5795	43.76	33.4574	49.446	54.4954	65.3771	43.6749	26.2402	81.1187	72.9075
58	86.0971	0.698	85.0897	HMDB0034301	Piperidine	C5H11N	85.0891	6	218.721	221.574	243.852	222.856	435.492	264.674	221.296	226.113	165.793	84.8312	183.582	29.3216	133.018	199.4	279.42	61.0427	247.989	97.8469	94.5455	85.5112	261.621	28.8825	422.431	378.851	754.487	955.414	296.174	137.012	314.418	184.748	51.3842	25.5919	213.894	55.9906	57.9363	58.9221	84.1056	142.12	229.043	27.3334	12.4698
69	89.0604	5.327	88.0531	HMDB0031217	Ethyl acetate	C4H8O2	88.0524	2	12.1766	12.6358	14.3415	14.029	13.537	14.766	14.0703	13.3488	10.3696	14.1929	8.10241	17.9877	9.04088	12.4501	46.0244	11.82	8.31978	12.049	8.50136	16.4416	9.20009	9.63179	14.5742	14.2396	13.7842	11.8367	16.1565	17.9961	7.8195	21.9754	20.674	13.6803	14.252	11.2857	13.2121	12.9734	14.7397	11.9654	8.48932	19.6389	12.1048
72	90.0556	0.785	89.048	HMDB0000161	L-Alanine	C3H7NO2	89.0477	4	496.57	459.521	773.606	492.651	547.281	773.951	525.036	534.022	239.431	60.7668	55.9411	96.2536	24.6485	230.412	64.8677	33.8997	62.3985	39.5259	34.6365	81.9839	91.7898	35.8945	334.946	196.376	123.815	80.257	32.7553	298.488	232.641	177.61	98.0371	25.3921	77.4996	23.2766	104.371	149.539	142.832	15.2391	35.9267	185.565	55.881
82	93.0552	0.852	92.048	HMDB0000131	Glycerol	C3H8O3	92.0473	7	15.589	14.2238	15.8767	14.7792	21.11	19.2537	14.3338	16.9805	6.29906	3.40559	171.839	19.6281	2.72066	9.88166	1.13377	3.73383	28.8281	1.20629	1.0615	66.6134	7.2671	2.68601	31.0833	4.31454	22.0478	15.1221	2.91167	51.7823	70.4107	54.8621	3.08166	3.25346	4.23703	2.92773	102.123	22.5257	14.58	2.36566	1.14664	0.687448	23.454
84	94.0657	0.818	93.0584	HMDB0061888	2-Methylpyridine	C6H7N	93.0578	6	23.5952	16.6013	19.6121	18.6445	21.2463	17.8243	19.9898	19.0238	3.23494	7.2043	1.9169	86.0456	10.1669	3.30954	1.72608	2.97091	2.25029	2.14412	139.917	1.57301	86.1839	39.1483	3.8376	8.26371	2.99763	2.04035	2.20251	87.9929	2.35041	5.17524	3.5243	2.7101	7.42447	2.4842	2.35716	2.60067	197.041	9.38319	1.7389	3.0787	18.2735
100	140.002	0.689	97.9682	HMDB0001448	Sulfate	H2O4S	97.9674	8	238.803	202.188	313.075	281.64	309.54	321.81	273.299	283.105	13.0298	22.283	160.143	18.0273	185.86	6.82179	190.114	261.763	159.844	177.021	179.676	246.621	205.87	251.925	7.508	10.7558	7.57163	170.115	166.787	83.1705	252.947	267.974	114.135	277.932	301.184	256.671	20.7478	16.0123	12.6676	237.373	246.977	79.204	93.6529
103	98.9848	0.833	97.9775	HMDB0001429	Phosphate	H3O4P	97.9769	6	10.3239	6.87614	10.1783	8.44255	8.56374	8.12647	7.64578	6.51545	923.231	597.229	4.1372	785.267	29.4962	1901.74	5.40074	1.47296	2.64364	1.7184	2.33821	2.53674	2.29907	1.32729	1965.7	17.3755	1064.1	2.94742	2.57627	4.11208	5.67228	2.2871	1.52035	1.54912	2.3153	1.81494	672.517	1487	2551.72	1.26685	1.86009	1121.24	5.23491
112	100.076	2.419	99.069	HMDB0011749	2-Piperidinone	C5H9NO	99.0684	5	3004.55	2674.09	2956.17	2826.45	2876.22	2648.72	3030.08	2796.15	15096.3	543.452	1242.36	1047.62	43.9858	12596	6566.32	1205.66	1575.07	395.534	2347.56	716.063	303.223	93.3678	21511.3	11878.8	9661.62	6469.14	1744.12	1927.05	5237.22	1082.62	452.72	1091.18	1817.4	794.978	1307.25	1834.43	1880.06	291.277	1151.97	578.174	401.876
160	103.04	0.825	102.032	HMDB0000005	2-Ketobutyric acid	C4H6O3	102.032	1	81.0704	79.8751	88.0306	85.7684	94.5897	87.5837	91.6053	82.8398	190.55	77.2593	93.5351	274.877	36.9174	159.247	30.7393	35.4195	47.9801	46.9951	24.7174	14.8454	56.7534	28.7811	145.775	157.414	97.5391	63.9453	50.161	241.365	43.6889	38.0834	75.5597	24.8403	36.2107	13.1186	122.988	140.174	204.532	36.7054	44.208	187.652	89.4885
164	103.123	0.67	102.116	HMDB0002322	Cadaverine	C5H14N2	102.116	5	124.469	129.606	135.83	138.855	262.011	147.519	122.304	136.764	31.572	54.3309	114.997	17.6626	89.2159	50.4981	205.962	17.4814	169.902	55.4382	32.3353	39.2621	179.103	13.7737	152.177	175.047	433.13	597.338	204.312	87.0639	129.322	44.4799	17.9933	8.47906	93.2092	16.643	28.218	22.4674	30.2904	89.0075	146.786	15.9854	7.49936
167	104.071	0.832	103.064	HMDB0000092	Dimethylglycine	C4H9NO2	103.063	4	43.5818	40.2641	46.9001	36.0717	39.721	51.4436	39.8817	45.4586	52.7892	45.4703	37.7072	170.19	24.2216	53.2581	55.9173	10.3881	31.1706	17.8834	43.0681	8.33326	24.0689	21.4044	74.2296	48.9506	62.5841	24.3902	31.0926	78.3586	43.5215	40.9796	9.38419	22.2351	22.544	7.69402	42.0604	93.4949	148.368	6.3188	25.8313	164.463	34.4979
177	105.07	3.02	104.063	HMDB0034240	Styrene	C8H8	104.063	5	10.7758	9.45427	10.1009	9.86743	9.46951	7.32897	3.14394	11.8049	13.4476	6.74694	9.38499	8.61682	4.41762	13.8741	6.30279	10.4147	5.3018	8.0126	7.74775	6.85907	2.65105	10.0114	16.1565	2.45763	8.78201	6.29356	10.2427	16.2275	6.48914	7.67165	13.1632	8.18893	5.65106	5.66646	6.77131	8.28893	12.2505	10.1126	7.38145	2.65001	7.78145
183	106.05	0.794	105.043	HMDB0000187	L-Serine	C3H7NO3	105.043	2	174.524	160.138	187.189	205.283	181.71	176.119	202.346	204.967	566.186	396.475	103.265	318.058	72.5967	597.697	659.911	55.9697	103.446	166.383	62.7438	129.206	317.918	141.252	698.888	643.268	304.838	194.741	106.545	276.12	261.254	76.8547	340.086	18.7462	127.525	96.6317	913.113	909.496	791.428	49.6378	178.173	632.361	378.929
187	107.032	0.922	106.024	HMDB0000139	Glyceric acid	C3H6O4	106.027	22	38.1952	37.5535	39.1896	36.849	38.0855	36.0277	44.184	43.0549	2.31439	1.22258	110.701	4.1209	3.17466	2.755	28.3992	11.575	31.0974	2.20276	2.68684	180.304	22.3851	7.92244	8.13479	3.8634	5.30346	18.8996	5.12422	22.4872	287.674	173.31	3.96954	9.38289	12.4852	10.8281	30.1318	10.2064	3.89337	3.67273	3.30438	1.26478	13.1252
188	107.05	1.665	106.042	HMDB0006115	Benzaldehyde	C7H6O	106.042	4	20.8595	22.5742	22.3014	23.6175	33.1119	28.9137	31.0877	26.0333	28.8211	38.4347	21.2645	37.932	20.3435	11.3281	13.5905	16.7604	21.7038	183.859	19.9052	16.1152	17.616	22.0807	27.3735	33.858	31.006	22.6642	22.8603	35.4434	15.0019	15.4366	24.8116	17.9005	6.34886	2.39362	27.5261	9.00283	10.6361	24.7717	20.6622	32.9294	35.5122
190	107.071	5.33	106.063	HMDB0061944	Trihydroxybutane	C4H10O3	106.063	4	16.6586	17.3241	15.9446	15.0254	15.1647	15.4535	18.1642	17.4387	9.84161	9.98216	6.18134	12.7446	8.53419	12.0838	147.268	28.9926	8.73442	10.7941	7.29957	58.9067	7.10969	8.01385	12.2757	12.6716	12.289	13.7583	11.9479	13.865	8.11441	49.6407	15.8408	17.345	12.1452	11.7366	9.44584	14.7291	14.5033	9.85447	8.8645	13.8088	20.8257
199	109.065	8.274	108.058	HMDB0001858	p-Cresol	C7H8O	108.058	5	0.806689	4.44697	4.78913	5.55633	5.93352	5.276	7.00494	6.603	5.2373	8.51332	4.12579	7.32141	4.20324	6.27507	2.92761	3.66105	0.787879	4.97754	3.1691	4.70315	1.11865	4.30813	6.3539	5.7135	6.44613	3.84537	3.75437	6.34409	3.21575	4.10911	6.0353	4.25253	4.30547	2.87681	5.35326	6.64672	6.13419	5.21428	3.36068	7.93473	8.28929
233	112.051	0.885	111.044	HMDB0000630	Cytosine	C4H5N3O	111.043	5	16.5143	16.366	15.3286	17.0442	15.4722	15.7897	18.264	17.3572	50.8454	11.6502	5.39785	30.0778	9.81648	7.91264	2.00577	0.890115	6.8062	5.29747	1.38127	0.744739	17.9403	14.0392	51.3974	58.3078	86.9579	30.3684	4.20494	30.749	4.5016	6.16942	3.06325	3.41801	6.17651	1.89252	131.158	13.7799	109.833	2.48882	14.8565	27.704	15.7
236	112.087	14.512	111.08	HMDB0000870	Histamine	C5H9N3	111.08	4	58.989	42.4006	49.8402	42.2866	50.0726	55.4471	54.0812	38.2045	44.8475	70.2889	48.3306	94.1553	50.8831	60.1817	37.3665	40.1446	55.2047	45.0571	50.9461	41.2788	33.7815	59.0957	112.093	69.0284	85.5102	49.7017	77.1242	75.3719	44.1871	33.5425	74.3599	28.4	47.2352	46.8947	61.6617	70.024	91.9632	49.6418	60.1949	77.9953	96.1087
241	113.035	1.218	112.028	HMDB0000300	Uracil	C4H4N2O2	112.027	4	41.4955	29.6646	33.2197	32.7428	35.2275	31.175	33.9686	42.9912	156.865	11.2745	37.3174	34.5371	18.5412	24.2178	2.65564	2.08338	20.2102	31.4523	5.21337	3.29805	33.4528	24.8077	42.6048	155.689	57.7825	50.8167	15.6878	44.2148	1.87082	5.13212	7.90575	14.6269	15.3165	1.87072	102.815	61.5502	107.336	3.6193	24.0871	18.2287	15.9305
251	114.067	0.837	113.059	HMDB0000562	Creatinine	C4H7N3O	113.059	4	213.387	185.688	2811.52	195.846	2630.39	2707.96	275.63	201.694	239.408	176.848	281.037	432.044	149.486	279.4	226.031	86.2766	132.654	128.619	70.2764	70.8309	149.117	1791.75	400.198	267.128	451.747	221.451	128.67	424.041	4346.71	128.004	1284.52	69.6632	243.541	111.916	342.332	4310.56	5291.03	723.551	83.8163	4861.42	2228.46
255	115.051	1.251	114.043	HMDB0000076	Dihydrouracil	C4H6N2O2	114.043	2	12.6886	13.4764	14.5884	6.23955	14.492	15.0863	15.542	13.9942	36.8231	14.7511	24.2365	24.8824	7.6031	16.2058	7.76137	6.94565	5.18512	18.0261	10.6372	25.7841	29.9905	7.22393	22.8231	30.0106	21.0295	12.2502	9.51038	28.3428	15.4053	13.0453	6.31873	20.915	28.3476	14.504	10.5523	16.289	21.2547	4.2806	7.85005	5.56442	6.38862
266	116.071	0.838	115.064	HMDB0000162	L-Proline	C5H9NO2	115.063	4	2694.04	2316	2403.76	2709.51	2595.98	2250.91	3056.58	2785.75	6575.93	2046.46	799.316	2207.2	1069.97	4448.32	7420.05	389.444	2135.01	2722.06	1579.22	3505.83	5238.29	1633.89	6541.31	8987.1	8482.36	2869.89	1949.42	2897.97	4445.28	1419.89	1328.19	196.312	2253.03	1616.99	7526.24	4056	4992.7	622.278	2084.9	5788.01	2060.91
269	117.055	0.824	116.048	HMDB0000720	Levulinic acid	C5H8O3	116.047	3	62.876	24.1832	25.3474	21.2741	20.3808	20.0757	32.9726	27.5704	14.4111	80.0891	91.5776	36.1058	48.5672	9.63248	27.672	9.56499	47.8019	39.5271	35.4502	6.59992	29.9681	36.4864	50.1031	15.9953	50.8016	44.0957	39.608	31.9559	23.2572	25.5084	43.0188	26.4464	24.7339	24.0282	57.186	64.6052	63.642	46.0014	16.4648	64.2089	64.233
275	118.05	1.194	117.043	HMDB0000532	Acetylglycine	C4H7NO3	117.043	3	10.5671	8.53749	8.65707	7.61336	9.93329	7.16053	8.99297	7.51523	16.9792	14.3759	7.1617	8.01654	9.15494	9.65623	11.064	7.72429	3.5713	9.08937	11.8425	5.9803	16.8892	2.75748	18.7454	18.1272	14.1172	7.58096	3.29961	7.93514	19.7763	20.739	1.79381	11.374	10.8194	13.9661	19.8745	16.9529	19.5691	2.82387	8.81843	13.5355	3.75654
276	118.066	3.252	117.058	HMDB0000738	Indole	C8H7N	117.058	3	34.1068	26.5601	34.2895	29.8838	35.359	30.4127	37.037	29.7975	43.3981	46.9264	34.9947	50.4902	32.3785	41.4661	21.306	23.436	32.0723	31.9572	22.7869	22.3311	27.3327	29.8584	44.945	43.3028	40.5028	32.2071	34.9817	59.2247	30.4487	29.2688	49.911	26.5669	25.4133	23.9526	46.1314	44.4838	54.9709	33.1425	27.4789	49.9482	54.2551
280	118.087	0.851	117.079	HMDB0000883	L-Valine	C5H11NO2	117.079	3	4689.67	4391.82	5402.48	4513.48	4811.05	5446.02	4787.95	5802.28	17457.3	1636.88	8839.42	10401.7	3292.47	20737.7	12194.1	2944.64	6280.74	2369.18	5514.17	4797.63	2936.24	1176.77	30760.9	12392.8	12615.9	5753.25	6534.86	11446.2	15247	5585.65	1741.18	2862.1	4002.89	3746.52	2246.49	3735.5	7137.12	1485.82	4001.48	2590.24	1427.69
281	119.031	0.691	118.024	HMDB0000254	Succinic acid	C4H6O4	118.027	23	32.8457	39.0516	36.0857	26.8092	43.7965	36.9775	42.4528	29.7364	6.28202	7.94774	54.8599	4.435	49.0053	1.99174	41.4323	39.973	45.1259	46.7445	44.8859	30.5104	22.5739	42.5969	2.95328	2.70138	2.1539	20.3845	31.5642	7.00063	16.75	41.9994	21.5012	49.4096	21.701	29.9349	8.86811	4.31255	3.85455	56.4398	42.5269	4.63102	7.65791
286	119.086	7.18	118.079	HMDB0059899	alpha-Methylstyrene	C9H10	118.078	2	132.976	139.838	140.122	140.812	119.991	110.527	204.624	124.398	127.643	233.727	134.942	202.332	126.051	152.753	87.6825	109.004	120.743	114.354	106.768	83.0429	112.788	118.572	191.832	145.091	159.219	138.712	120.825	181.764	86.8792	103.561	156.35	106.402	98.0963	89.3162	142.194	157.178	155.38	139.303	118.273	182.915	195.134
290	120.066	0.804	119.059	HMDB0000719	Homoserine	C4H9NO3	119.058	3	43.4154	42.7395	48.0613	41.4336	44.3265	47.1591	45.9774	47.99	226.215	81.3678	32.2126	75.8152	24.4881	183.638	28.9526	36.2991	34.7517	54.3562	10.8938	21.2968	55.5804	27.7354	245.326	175.48	119.313	62.891	36.1683	76.5171	57.1283	40.6713	54.2568	29.3057	46.4232	19.2351	164.293	147.792	202.85	18.8335	61.0646	238.569	103.457
299	121.065	1.401	120.058	HMDB0033910	Acetophenone	C8H8O	120.058	3	273.618	217.108	237.099	207.917	229.328	206.853	273.55	222.177	140.521	339.878	89.7985	64.6267	93.5147	118.667	72.4821	7.57601	24.3848	9.88431	85.4839	61.2412	257.053	154.379	426.316	68.3491	444.111	516.842	18.1738	96.0825	79.7878	21.2129	8.59886	71.526	94.5354	62.3077	523.118	156.969	107.266	201.109	1165.06	129.081	190.376
304	122.058	0.696	121.051	HMDB0004461	Benzamide	C7H7NO	121.053	15	14.0949	13.092	14.3041	13.3815	17.2099	13.1052	14.4556	14.1839	102.486	25.9371	11.487	29.4712	13.8066	41.613	9.27794	12.743	11.5405	15.1618	12.0208	11.8403	13.5165	14.1842	73.4079	108.79	47.8437	13.7294	13.2149	31.7819	11.6403	12.644	25.0484	12.8665	13.8615	10.7193	32.4429	74.3405	28.9244	14.2582	13.545	25.6188	12.4598
313	123.041	0.67	122.033	HMDB0001870	Benzoic acid	C7H6O2	122.037	28	306.215	331.109	307.713	286.652	306.461	291.712	340.408	307.056	11.5997	50.2876	307.896	50.4655	248.536	8.7597	162.013	101.878	352.518	356.304	271.285	107.034	433.523	408.972	7.9969	35.5348	13.384	571.91	443.62	788.224	153.934	245.309	146.028	214.38	315.82	130.001	25.5537	41.6515	14.1903	250.024	294.996	538.333	760.76
322	124.04	0.96	123.032	HMDB0001488	Nicotinic acid	C6H5NO2	123.032	2	165.449	206.423	195.837	186.393	209.713	208.42	188.302	198.705	365.765	76.3668	139.511	118.916	134.68	199.424	319.494	323.991	125.724	74.6525	215.564	52.5932	191.726	104.741	343.425	303.983	166.752	156.031	101.266	110.319	378.359	448.511	54.9168	230.376	90.8049	171.34	210.33	230.959	315.649	48.2149	155.335	129.191	45.9921
341	126.022	0.812	125.015	HMDB0000251	Taurine	C2H7NO3S	125.015	2	201.655	173.67	194.216	195.368	191.503	185.156	179.544	217.662	327.71	259.545	219.201	330.562	169.528	763.845	231.726	160.847	219.844	253.575	355.909	59.2256	143.972	90.262	782.961	343.21	238.58	261.862	231.268	290.208	224.253	343.673	131.373	136.125	100.722	95.5934	347.17	477.677	477.027	91.186	95.8038	444.444	480.03
344	126.103	14.51	125.096	HMDB0000898	1-Methylhistamine	C6H11N3	125.095	13	48.6365	32.6762	38.8936	55.7453	37.9709	50.1347	56.8367	30.6012	42.6271	58.6644	41.7251	129.912	36.2593	46.0692	29.0892	65.0923	48.7512	40.1672	25.2319	38.0639	26.2648	46.7618	84.0417	48.7148	70.976	33.9901	69.4662	58.0529	25.7665	30.8905	76.7412	32.4513	47.2225	35.5244	51.3797	56.9552	71.2303	45.6859	49.7356	71.1221	76.2025
351	127.051	1.591	126.043	HMDB0000262	Thymine	C5H6N2O2	126.043	2	28.5599	25.2606	26.8511	25.2084	28.5778	26.6741	28.6357	29.3386	254.356	13.2591	12.0971	14.2499	7.16612	56.9729	77.992	14.9286	5.92561	15.1318	31.7161	8.81553	23.9952	7.57741	113.899	254.224	46.6453	30.281	4.86851	16.3188	37.5742	47.5775	2.16523	49.8932	16.8454	14.0367	47.5882	20.997	45.9828	5.86886	14.1495	16.3596	7.64088
365	129.066	0.816	128.059	HMDB0000079	Dihydrothymine	C5H8N2O2	128.059	2	34.6608	37.1648	43.5676	35.3183	46.2566	37.4816	38.236	36.6236	125.187	61.863	51.5817	43.0564	43.9171	39.7134	25.7391	9.90268	42.3052	38.2703	42.8546	9.54974	42.5546	26.114	73.8287	112.066	43.6415	16.7382	44.2204	48.2046	27.4333	44.6422	26.2274	10.456	33.7699	10.1489	78.1033	41.7921	86.831	8.96147	22.0133	58.2175	105.191
373	130.05	0.848	129.043	HMDB0000267	Pyroglutamic acid	C5H7NO3	129.043	2	203.925	210.997	193.713	240.324	185.569	230.531	224.407	224.687	669.803	502.969	156.502	456.435	105.933	662.676	817.584	21.1853	108.328	172.686	97.2594	173.081	342.15	168.385	798.631	705.721	310.623	185.718	132.946	338.924	321.044	98.3469	358.405	111.868	163.612	117.214	1004.31	1032.57	965.319	63.4974	229.414	720.192	413.674
378	130.087	0.713	129.079	HMDB0000070	Pipecolic acid	C6H11NO2	129.079	1	322.186	322.578	358.371	338.315	344.895	314.053	347.867	336.699	946.177	281.885	151.727	273.98	139.472	579.106	511.983	116.112	264.142	283.896	238.833	113.49	278.004	154.625	926.74	1208.76	936.98	460.588	273.114	438.531	289.406	170.698	255.282	19.4045	195.163	218.279	617.682	739.99	730.826	87.9404	203.177	1006.48	324.045
396	131.118	0.846	130.111	HMDB0002064	Acetylputrescine	C6H14N2O	130.111	2	70.0134	77.809	79.9679	84.6259	88.6047	87.5955	93.0121	80.4907	154.74	38.4528	176.169	19.6925	72.1757	136.081	434.013	79.4237	59.6199	40.2669	82.3315	60.3673	55.0335	17.282	283.455	152.634	140.91	84.2508	72.7032	42.6717	82.2657	69.6484	50.5453	43.2261	99.0709	86.105	54.1576	46.2332	38.929	46.1863	62.9266	53.3474	13.2907
400	132.066	1.612	131.058	HMDB0001149	5-Aminolevulinic acid	C5H9NO3	131.058	2	7.73375	8.39118	7.91798	9.63395	5.3068	8.2111	7.92655	7.54418	13.1648	10.8345	7.43219	12.3387	7.48304	15.259	6.91341	8.20019	9.17517	8.81589	15.2215	4.58736	10.5003	5.62833	21.8644	15.319	7.53907	10.5116	8.28489	15.8313	10.5973	16.6198	6.76457	3.98771	7.00815	2.17764	18.3855	9.31759	21.7649	2.89088	7.9656	13.5571	6.39883
403	132.077	0.827	131.07	HMDB0000064	Creatine	C4H9N3O2	131.069	2	691.817	632.126	3285.83	669.608	3165.95	3246.66	769.354	775.782	1688.9	994.66	1430.12	2460.66	628.698	1626.74	852.614	253.497	681.443	629.445	1053.8	250.503	600.699	2005.83	2060.45	1305.1	1212.2	733.333	682.76	2143.94	5103.7	947.504	1487.97	472.47	524.454	368.373	1509.83	5132.17	7252.42	1002.97	430.663	5997.11	3271.65
408	132.102	1.417	131.095	HMDB0000687	L-Leucine	C6H13NO2	131.095	2	2095.19	1886.36	2021.04	2017.7	2078.55	2036.14	2000.24	1863.73	7560.32	2325.9	698.508	949.695	608.244	3990.72	4471.16	1974.6	696.293	2759.41	1924.72	1163.47	2993.9	947.362	6711.57	8810.32	5133.92	2162.93	551.082	1363.26	4718.03	4660.26	974.163	1029.66	2872.91	2096.93	5186.4	3342.87	5659.31	178.423	1544.36	1367.84	1255.76
413	133.086	3.19	132.079	HMDB0012843	6-Hydroxyhexanoic acid	C6H12O3	132.079	1	13.6839	11.8686	15.6501	4.65958	1.81967	12.1948	14.7249	15.4881	18.7787	3.98703	12.5136	19.7742	13.8345	4.40951	9.71895	11.1111	2.4397	12.4783	11.2289	10.0642	10.0428	13.0505	17.6067	17.5098	15.0296	12.5333	14.1461	20.2668	2.73543	8.8446	18.1342	8.8871	9.54995	60.7464	18.8066	18.4096	27.5056	14.7403	12.6011	4.88089	23.505
414	133.097	0.706	132.09	HMDB0000214	Ornithine	C5H12N2O2	132.09	2	2816.13	2409.9	2714.13	2811.78	2702.26	2515.91	3158.4	2890.31	6858.68	2315.67	886.553	2307.95	1143.3	4844.44	7452.24	423.032	2227.57	2804.64	1641.96	3562.63	5330.41	1838.06	815.636	9297.91	8908.64	3024.69	2032.45	3048.39	4558.28	1452.3	1333.58	212.605	2330.51	1757.44	7620.62	4196.47	5104.39	683.106	2163.44	6206.16	2065.81
421	134.045	0.811	133.038	HMDB0000191	L-Aspartic acid	C4H7NO4	133.038	1	28.8638	27.3684	31.1312	25.9426	28.6141	29.4213	28.0238	28.3045	430.616	222.702	32.192	105.261	13.6123	333.624	38.8754	18.1381	37.0718	15.4826	20.6696	19.217	20.6387	12.9531	294.509	292.035	141.168	18.8627	24.655	47.4233	47.0452	14.243	41.758	11.3848	15.8286	22.2369	226.097	230.367	216.822	5.92601	63.219	266.942	69.3773
453	136.04	6.327	135.033	HMDB0000742	Homocysteine	C4H9NO2S	135.035	20	0.660822	0.612948	19.6209	9.95332	0.698632	0.550753	0.711868	0.639573	1.69522	28.7573	41.5616	2.0774	0.640193	0.880126	0.483339	5.89536	0.662191	17.7868	0.565645	0.527092	2.15837	0.6066	11.7491	0.96296	0.893152	13.6407	22.4585	27.5469	0.501983	0.538553	0.836674	0.524979	0.531068	0.995451	16.8523	58.1045	0.972211	17.8362	0.588485	1.01371	28.3335
455	136.062	0.875	135.055	HMDB0000034	Adenine	C5H5N5	135.054	1	38.3754	40.9448	30.9386	39.1023	32.8094	29.3116	28.8766	32.4305	68.983	79.6855	27.9765	36.4382	4.92573	48.5843	7.34582	0.54167	12.4349	47.9653	0.693062	1.81693	30.8383	25.4594	79.5852	58.2169	32.1157	23.96	15.9815	40.4508	5.4196	5.96186	6.43383	104.5	10.0609	1.37675	30.1205	50.659	235.357	21.6908	43.9956	58.0756	53.3375
468	137.046	0.904	136.039	HMDB0000157	Hypoxanthine	C4H8O5	136.037	1	107.138	93.7423	111.748	108.171	116.647	118.642	118.537	102.852	288.746	135.628	47.715	235.652	24.1947	109.439	5.58677	3.21724	62.0029	165.825	3.07382	5.57969	76.5632	62.208	241.752	461.331	197.483	184.33	62.286	230.593	3.85422	6.56974	11.8527	18.3527	15.5615	2.47546	371.812	202.324	315.227	36.5534	16.1004	23.168	135.031
476	138.091	1.401	137.084	HMDB0000306	Tyramine	C8H11NO	137.084	1	89.8115	86.6438	83.3321	83.0545	88.391	79.9552	86.456	84.8063	13.1223	131.514	2.97452	29.0486	2.82987	49.5768	5.42476	1.70956	5.33766	1.63392	2.89509	1.56134	54.7889	53.0827	83.0929	27.7727	167.623	98.2722	5.69241	35.7684	1.63111	5.05842	2.67883	2.09505	10.8186	1.54642	141.707	57.4401	50.3019	65.9338	455.997	52.5875	15.1164
482	139.039	1.203	138.032	HMDB0000500	4-Hydroxybenzoic acid	C7H6O3	138.032	1	2.06255	5.95221	2.14923	3.64986	8.52423	62.8747	58.8869	4.61419	12.2025	10.7853	6.18857	16.1283	6.69775	10.1335	3.74147	55.5946	4.55098	58.5499	4.65848	2.22708	47.1547	49.1137	7.90718	3.28522	3.5988	60.3091	60.5553	5.32103	38.4578	3.61743	66.5721	2.93958	41.6753	4.01487	81.4201	84.0008	10.7997	5.67803	53.5175	9.22067	10.9436
483	139.05	1.204	138.043	HMDB0000301	Urocanic acid	C6H6N2O2	138.043	0	176.956	179.366	198.301	185.867	180.688	178.557	190.645	192.725	629.461	245.891	99.5742	152.921	78.8915	436.515	68.8426	322.402	203.828	158.264	127.684	67.51	289.295	51.7071	756.727	514.226	640.79	391.77	223.15	235.053	220.118	73.195	39.0733	327.734	142.846	158.214	303.002	91.7848	312.607	26.1811	275.133	251.093	286.978
497	141.066	0.961	140.059	HMDB0002820	Methylimidazoleacetic acid	C6H8N2O2	140.059	1	98.6122	124.351	29.2924	24.9845	31.3323	97.5515	9.68908	69.0369	289.647	12.7608	60.4645	25.2889	35.8662	288.564	287.965	50.761	25.5973	51.5136	164.947	95.8034	190.55	12.813	139.018	216.93	31.2038	40.0755	16.3927	31.9396	108.322	47.3886	9.33513	61.2678	68.1259	41.2883	32.0465	101.573	29.3642	14.8152	56.9826	82.7692	17.2472
519	144.102	0.853	143.095	HMDB0004827	Proline betaine	C7H13NO2	143.095	1	135.7	123.588	157.314	135.185	142.113	159.259	167.005	178.849	42.2365	26.5401	715.751	81.7854	13.2284	19.0342	434.476	10.4185	600.122	44.5704	46.6503	24.1438	48.7265	13.9286	31.6226	21.2751	209.298	79.524	674.534	284.04	33.2248	233.506	61.7343	90.7952	586.258	163.444	22.302	23.1293	66.7017	10.0491	17.5559	14.67	9.9236
535	146.118	0.827	145.11	HMDB0001161	4-Trimethylammoniobutanoic acid	C7H15NO2	145.11	1	401.994	326.207	380.278	378.005	392.097	378.683	422.607	366.789	1043.73	333.446	498.414	1044.14	171.175	998.827	588.89	194.667	445.334	241.312	234.688	178.456	229.517	93.5925	1665.44	983.909	809.103	516.856	485.39	1079.95	846.248	896.896	100.609	296.048	281.741	247.046	337.629	428.52	1130.03	89.4416	253.303	229.774	155.199
536	146.165	0.662	145.158	HMDB0001257	Spermidine	C7H19N3	145.158	1	76.4396	78.5427	93.8703	86.7289	106.873	99.4476	96.2283	78.1345	52.6843	110.5	34.8668	8.70604	28.198	10.3066	106.408	10.1749	20.3066	135.785	116.694	19.4508	72.6873	17.0722	36.5289	43.4486	123.383	102.894	16.714	17.8714	57.6675	43.2786	10.2838	192.17	57.8511	20.6709	55.6515	35.2149	37.3793	43.7783	291.562	10.221	25.4012
538	147.029	1.209	146.022	HMDB0000208	Oxoglutaric acid	C5H6O5	146.022	1	1.49709	0.61909	1.72011	0.66447	0.775455	1.60125	0.669529	0.847715	1.62845	94.2554	0.638174	2.46711	1.07533	1.41244	0.962802	0.684175	0.973323	0.712181	0.791907	0.850078	0.775552	0.653442	1.12631	1.1378	19.7159	0.815713	1.04362	1.05561	0.608148	0.85376	0.599762	1.30416	0.905496	0.891335	0.974167	1.09363	2.64896	0.536796	0.604259	1.68884	1.436
539	147.044	1.257	146.037	HMDB0001218	Coumarin	C9H6O2	146.037	2	11.4068	8.68934	8.12467	10.3536	12.2067	11.412	11.4309	12.7776	24.1027	16.8534	10.1301	11.5198	11.0163	14.1216	16.4913	9.24309	5.90464	13.9112	28.7954	12.2315	26.9777	3.50783	30.8765	27.8205	19.0068	11.752	3.25573	11.9327	32.1067	33.3419	3.41901	13.906	29.627	21.278	32.4534	20.575	20.7368	3.92549	11.2666	19.5225	5.26956
541	147.065	0.821	146.058	HMDB0000448	Adipic acid	C6H10O4	146.058	1	176.929	149.678	170.008	172.292	156.309	118.671	152.055	124.474	26.644	94.4961	2328.42	160.162	52.2775	68.6304	17.8713	42.9458	20.8889	14.4075	41.5347	32.7203	21.2714	23.0883	29.5999	35.3568	38.2925	109.466	19.9129	173.641	31.0702	64.3267	50.6506	31.5684	181.549	21.8479	30.8464	30.8906	85.6523	14.5105	14.3171	34.5125	25.7593
543	147.077	0.799	146.069	HMDB0003423	D-Glutamine	C5H10N2O3	146.069	1	240.75	244.1	265.727	287.538	242.383	286.593	264.066	267.505	810.414	598.486	171.946	438.438	146.036	726.971	889.935	79.877	150.283	258.41	128.421	190.465	399.588	201.522	880.929	834.601	367.366	229.795	182.455	355.596	352.547	131.628	394.662	31.7416	205.501	132.121	1195.62	1148.04	1043.09	73.2024	222.227	841.558	535.47
545	147.113	0.711	146.106	HMDB0000182	L-Lysine	C6H14N2O2	146.106	1	340.781	337.897	398.549	369.179	365.778	347.968	373.782	366.25	1001.39	454.749	272.418	370.483	163.584	619.337	531.917	130.375	277.349	286.473	254.246	124.897	290.034	163.01	997.765	1288.56	1013.19	526.979	285.709	478.382	304.9	264.62	275.051	29.3967	229.99	249.159	662.724	774.343	800.162	127.438	216.214	1057.55	358.579
550	148.061	0.811	147.053	HMDB0000148	L-Glutamic acid	C5H9NO4	147.053	1	277.698	215.942	265.076	225.802	240.186	242.64	265.639	279.33	1443.16	1354.63	76.0189	804.391	111.232	1113.62	273.934	154.875	332.955	170.298	92.1075	135.817	181.167	158.524	1476.89	1211.09	618.148	305.424	330.549	624.196	235.773	114.613	212.941	101.063	105.938	57.9431	854.272	880.133	858.731	82.5923	345.711	1424.18	551.492
571	151.112	6.586	150.105	HMDB0035824	Carvone	C10H14O	150.104	1	716.877	398.638	470.774	593.981	529.006	431.556	520.222	491.483	704.5	1311.39	546.722	981.815	664.529	796.739	467.983	609.261	528.533	582.001	536.826	512.924	626.203	364.202	715.194	810.164	675.407	653.165	613.396	771.855	394.289	368.185	717.042	405.498	592.875	234.825	496.228	888.754	897.186	777.775	705.616	802.938	1573.63
577	152.057	1.599	151.05	HMDB0000132	Guanine	C5H5N5O	151.049	1	20.3289	16.8361	16.1488	18.4106	16.6096	19.0255	19.692	17.8164	262.514	5.55295	0.502974	3.21462	9.86228	4.52799	1.03327	0.398092	24.1403	23.4312	0.389672	1.15788	34.1095	32.0849	16.4327	202.826	117.337	36.5683	21.1789	4.29363	0.905055	9.88036	5.65947	7.57909	25.5887	7.27011	98.6326	3.86775	62.6275	0.442928	23.0948	5.64822	1.4839
585	153.041	1.311	152.034	HMDB0000292	Xanthine	C5H4N4O2	152.033	1	135.82	123.616	113.006	94.4933	108.026	116.857	123.729	127.826	13.2941	1.1895	0.898955	1.9584	1.05775	2.48082	1.00078	0.372258	0.809768	2.38793	0.303147	0.281625	1.48186	1.4737	4.84597	8.4553	5.51039	4.22747	0.992344	0.47153	0.434339	0.378795	0.811516	1.56458	0.643266	0.260047	11.1521	2.37399	3.7904	0.443187	1.61407	2.58665	1.49075
591	153.076	0.824	152.069	HMDB0001851	Arabitol	C5H12O5	152.068	1	114.388	123.863	125.007	116.694	130.066	110.326	131.746	130.153	29.6021	28.5563	11.8079	7.50721	6.91321	32.1877	5.81097	3.28494	4.10778	4.90182	3.496	4.42272	9.20006	10.1048	72.171	35.0269	49.3195	11.1447	7.89796	11.1938	5.96172	9.42552	8.82368	3.87142	3.63539	2.16347	11.6247	5.97806	13.1647	1.9831	3.90245	7.76575	8.45118
605	155.09	3.294	154.082	HMDB0040240	2-Pentylthiophene	C9H14S	154.082	5	70.6387	68.8174	63.8422	66.1986	69.1658	61.7621	68.7249	73.1049	1.89365	1.22039	1.67704	2.22203	0.786489	1.7185	0.605273	0.935219	0.572981	1.25707	1381.02	1.16919	1.2966	0.863451	0.989466	2.23624	2.0573	0.716416	0.8341	1.99436	0.564773	0.723257	1.70737	0.53532	0.779086	0.845605	1.77565	2.10821	2.43647	0.870752	1.29421	1.85529	1.45022
609	156.077	0.721	155.07	HMDB0000177	L-Histidine	C6H9N3O2	155.069	1	113.771	106.322	137.974	95.8924	119.434	137.929	119.142	122.611	276.661	92.5097	80.0048	316.419	99.9682	390.688	137.209	48.9915	68.5837	78.087	218.96	39.8751	171.857	88.5493	494.818	234.229	289.613	138.795	76.4701	297.982	76.1831	66.3958	125.183	38.5536	121.176	166.682	422.026	641.884	515.788	43.1446	155.698	905.875	222.29
615	79.0186	0.692	156.023	HMDB0000226	Orotic acid	C5H4N2O4	156.017	36	1170.61	996.042	1062.17	1012.75	1063.14	1074.16	1137.39	1022.95	136.578	188.153	1783.06	97.7165	2082.15	58.3662	1953.18	2497.79	1369.46	1654.41	1632.12	1815.51	1393.38	1291.58	48.814	39.5919	33.616	887.683	972.918	176.85	1398.41	1313.87	475.966	1821.47	1218.11	1140.13	163.106	128.934	82.8135	1557.49	1612.86	140.009	70.7124
640	160.094	7.817	159.086	HMDB0012154	3-Dehydrocarnitine	C7H13NO3	159.09	20	34.3599	30.1509	29.6393	32.5307	30.8171	27.9681	32.7948	31.8932	40.7818	50.8552	31.1187	54.3044	31.4387	40.7914	24.8769	34.2861	35.2458	32.6819	23.7841	28.0055	28.2183	30.3217	45.3785	44.5229	38.6946	32.3574	34.7486	47.4973	24.6243	25.0363	40.0892	34.1863	25.3552	28.0716	41.1927	50.6139	44.2358	31.1181	30.1031	45.4506	54.7816
648	162.076	0.876	161.069	HMDB0000510	Aminoadipic acid	C6H11NO4	161.069	1	119.555	95.2138	85.4951	92.0437	81.9635	86.0697	118.182	103.556	435.866	500.722	77.7311	214.828	106.336	190.775	115.101	9.63024	49.2064	50.4836	77.4991	243.883	204.419	143.441	340.04	495.464	206.672	85.0437	51.9217	189.652	63.2196	71.7363	40.6246	19.119	149.446	66.4969	158.781	110.657	91.0283	21.6719	112.961	122.855	92.2771
658	163.123	14.516	162.116	HMDB0001934	Nicotine	C10H14N2	162.116	1	117.996	78.9021	64.3039	208.432	83.5529	107.818	105.64	60.3162	97.1964	145.831	137.045	120.563	175.105	224.529	52.9227	92.9329	96.0042	58.8712	90.2793	77.9561	122.268	65.4471	131.674	101.398	116.272	96.7809	169.734	110.444	49.6826	62.5104	150.953	57.2007	103.132	51.2685	141.777	95.6314	140.23	91.2317	70.5195	168.58	172.313
662	163.148	13.153	162.141	HMDB0061815	Hexylbenzene	C12H18	162.141	0	13.203	11.6526	19.5345	15.9093	21.3893	18.8693	22.7015	12.4161	10.5026	3.77421	12.1166	11.2203	4.23282	2.0503	26.0343	35.5191	54.2814	16.9514	39.1818	48.2162	40.1862	5.61858	2.9842	6.42181	2.72401	3.10811	3.15115	7.85419	14.5933	13.0935	5.94041	28.6988	7.33074	1.44988	18.7366	25.6621	11.1812	5.60826	27.3842	14.6701	10.7604
671	165.076	0.82	164.069	HMDB0000174	Fucose	C6H12O5	164.068	1	108.818	91.5571	100.796	72.7322	104.66	108.064	89.6669	90.0464	46.0816	17.1558	1599.23	155.406	18.3316	11.1449	2.71905	13.015	23.1141	17.7416	15.6668	33.9051	39.5236	23.4455	10.6139	45.8453	34.6751	60.6561	20.2994	113.157	6.41109	48.2772	44.2671	11.1899	108.673	10.5878	19.8372	15.6419	31.5515	43.817	34.9416	35.8846	57.8118
673	165.127	7.03	164.12	HMDB0031454	Jasmone	C11H16O	164.12	1	43.9468	36.8604	46.2741	45.0502	44.2952	39.8385	39.0695	43.0756	62.4766	67.9953	44.9224	71.9488	46.2634	62.3733	28.5509	33.1358	40.853	37.2893	31.8682	30.2838	32.9367	41.7307	62.4971	49.6055	59.4352	42.767	55.0828	70.5982	32.5814	31.6148	67.0085	30.9944	33.1274	33.1691	52.5564	74.836	76.7229	50.6338	35.0441	67.7778	82.4573
678	166.054	0.928	165.046	HMDB0002005	Methionine sulfoxide	C5H11NO3S	165.046	1	45.1604	44.5718	46.5142	42.4344	43.583	41.2612	44.9223	38.3026	122.192	25.4108	13.5975	24.9588	11.1986	69.5099	12.2421	13.9695	15.9967	17.6188	3.83222	19.384	55.8091	20.8954	169.254	232.657	98.0435	49.3785	11.2959	48.8232	108.171	68.1871	19.9765	4.48275	65.8736	17.0648	102.88	57.6535	143.895	5.7114	27.9064	4.32548	27.4931
681	166.086	6.426	165.079	HMDB0000159	L-Phenylalanine	C9H11NO2	165.079	1	2796.08	2593.38	2601.29	2659.9	2630.31	2626.23	2826.88	2781.66	8.15588	8.68203	1.99522	2.99428	2.11346	8.11466	3.09104	6.94693	14.9702	21.6813	5.19979	2.28343	11.1976	8.47128	19.3284	10.0355	17.6669	3263.42	23.3537	10.2482	8.51263	8.16192	5.97059	9.67163	18.5953	60462.5	7.49431	6.83019	29.159	8.46432	3.46579	2.65686	8.34225
693	167.057	1.791	166.049	HMDB0000539	Arabinonic acid	C5H10O6	166.048	1	10.0358	7.71722	8.23869	8.17035	9.54209	8.80993	8.65426	9.63017	0.638268	4.32528	11.3452	13.7709	53.6102	4.17002	17.5964	5.84945	9.48081	12.0036	46.4953	38.9591	31.4251	27.7741	12.3265	12.2963	4.96614	1.68631	4.73198	4.30654	8.1418	11.9545	2.70342	4.90486	14.2918	3.83578	4.05879	3.68997	7.08473	15.6186	3.14815	5.62917	6.17809
694	167.074	0.789	166.066	HMDB0000748	3-Phenyllactic acid	C9H10O3	166.063	21	11.7549	12.767	11.67	13.6474	11.4541	12.8686	12.7637	12.7913	33.4952	27.1651	10.9883	25.137	9.79151	13.6184	1.63374	15.7607	8.12043	22.1019	15.7803	34.9701	3.95839	5.72355	12.0966	29.8719	4.44957	4.68842	2.5763	12.6319	5.00599	4.65089	13.2191	3.46887	5.13382	2.89994	25.9008	17.9848	34.5468	34.2815	19.2828	39.4181	48.5194
707	168.991	6.098	167.983	HMDB0000263	Phosphoenolpyruvic acid	C3H5O6P	167.982	6	4.50686	0.379377	0.316786	4.42483	0.916717	4.80006	7.05957	6.22376	0.316287	0.392447	0.232697	0.390526	0.247976	0.480039	0.171478	0.201509	0.228058	0.222381	0.191202	0.662082	0.199311	0.216133	0.556625	0.302651	0.396471	0.288347	0.255785	0.375901	1.21503	1.11762	0.308677	0.199066	0.185299	0.170802	0.339307	0.326057	0.340993	0.252882	0.204778	0.369132	0.37944
708	169.036	0.88	168.028	HMDB0000289	Uric acid	C5H4N4O3	168.028	1	440.192	606.526	419.764	445.161	432.366	439.046	469.976	558.096	448.396	1268.23	487.855	1053.88	548.775	717.579	86.1126	608.264	488.905	454.139	382.961	346.485	594.809	388.027	940.268	556.465	1127.06	452.295	549.546	1273.4	323.273	565.965	158.053	115.884	365.983	182.992	750.358	1428.61	969.363	428.037	349.949	799.01	404.979
725	170.097	9.488	169.089	HMDB0032562	Diphenylamine	C12H11N	169.089	1	84.4859	75.9777	77.904	70.6096	80.7974	72.9261	69.5887	71.3515	160.417	204.063	113.441	203.795	118.111	165.069	76.0069	95.3723	103.052	114.099	83.2116	77.3182	76.2721	91.1238	133.724	125.563	125.701	102.261	91.411	146.36	62.1614	68.9694	113.238	70.1121	70.1997	63.4598	132.469	153.122	185.218	109.06	91.1549	148.282	177.73
731	171.006	0.685	169.998	HMDB0001473	Dihydroxyacetone phosphate	C3H7O6P	169.998	2	282.897	285.874	283.371	279.93	246.024	305.781	272.125	294.067	17.0318	23.6646	242.081	11.5363	295.104	6.11247	266.082	284.833	254.827	278.88	250.579	335.582	223.2	284.655	10.843	10.0413	9.24409	263.882	264.169	59.8824	275.487	312.758	182.554	404.284	321.945	263.385	38.9538	22.1538	14.6388	313.01	305.096	30.0552	18.0227
758	173.092	0.884	172.085	HMDB0000721	Glycylproline	C7H12N2O3	172.085	2	244.773	173.072	172.603	273.808	223.566	166.171	259.386	234.175	560.416	30.8284	104.3	16.3003	76.586	609.136	558.033	37.2165	76.8089	96.3201	168.918	290.101	562.362	73.3217	1479.01	603.724	199.977	79.0507	56.2858	29.5918	339.206	142.805	88.9687	60.7689	192.199	243.499	1144.68	326.886	306.519	19.5445	126.635	179.673	18.3729
770	174.113	4.473	173.105	HMDB0011756	N-Acetylleucine	C8H15NO3	173.105	1	2.27749	2.93938	2.83358	2.40641	2.59532	2.79562	3.16385	2.59474	2.29848	3.71488	1.22569	1.96676	2.5046	1.87167	8.20662	2.56547	0.636112	1.60962	5.98924	4.37672	8.9324	4.73535	6.21786	3.39721	5.60965	2.71485	0.683929	1.82973	10.3615	5.50339	1.24321	2.23068	1.73548	5.3731	4.08905	1.12865	2.58441	1.21241	14.8991	10.2527	1.2354
778	175.027	0.873	174.02	HMDB0000072	cis-Aconitic acid	C6H6O6	174.016	18	0.703014	1.22219	1.3968	1.90235	0.672892	1.17569	2.05394	0.695597	1.81815	0.564359	1.70726	1.00782	29.9868	2.22899	0.879238	0.287034	0.679977	0.409147	1.48297	0.652483	0.591351	0.377936	3.33408	1.57739	1.49027	0.758115	0.66265	1.05768	1.45898	0.508923	0.385997	1.18641	0.379635	1.67044	0.779694	0.722393	0.96796	0.295661	0.623724	0.702115	0.525304
782	175.108	0.828	174.101	HMDB0034365	L-Theanine	C7H14N2O3	174.1	1	18.7131	10.9907	17.3251	14.9812	14.4391	14.2514	15.3268	16.4147	38.7793	10.8778	10.0357	108.482	18.7597	40.6633	10.7895	2.80429	84.5338	8.08716	16.6432	2.90006	7.9396	3.35815	74.6843	36.2143	36.4125	19.339	81.5289	159.115	21.8371	12.8787	4.09594	4.79358	6.28857	5.15986	22.3475	14.5548	33.8301	4.44674	13.0293	66.3009	6.68034
784	175.119	0.752	174.112	HMDB0000517	L-Arginine	C6H14N4O2	174.112	1	433.751	379.89	469.704	400.653	418.103	443.551	423.474	452.508	575.824	508.988	410.844	643.901	474.863	583.214	42.1712	33.1433	426.04	497.253	33.8075	228.271	835.03	625.382	928.926	726.524	1188.46	628.587	332.685	838.148	123.361	135.438	517.888	21.814	581.521	204.641	1010.86	926.051	1037.29	108.509	355.231	774.735	413.42
786	175.148	12.086	174.141	HMDB0061824	1-Methyl-4-(1-methyl-2-propenyl)-benzene	C13H18	174.141	1	0.383157	0.566377	1.47125	0.471059	1.11161	0.938011	0.935567	1.24614	4.12933	0.937848	4.29483	7.35826	5.59233	0.912513	9.11615	15.2886	8.74682	0.799652	21.8611	16.521	1.87005	0.516835	0.928142	0.646267	0.657554	0.397263	0.406059	1.39625	0.525646	0.202652	0.926055	0.763629	0.577788	0.364075	2.49785	13.0684	0.739567	1.35559	2.91703	2.1731	1.01024
788	176.055	1.212	175.048	HMDB0000812	N-Acetyl-L-aspartic acid	C6H9NO5	175.048	0	2.29586	2.56028	3.8204	3.45896	1.61338	2.0151	4.14073	2.50494	8.86389	41.8492	1.99066	28.1349	8.36738	10.3807	0.223048	1.4434	6.34794	5.17174	0.497237	2.22803	1.91583	2.62437	12.518	8.50346	23.7366	2.88772	6.45484	13.3207	0.850281	0.183038	0.605157	0.187194	0.658575	0.924976	13.4777	6.33756	9.79792	0.767221	3.98287	13.3674	6.65487
789	176.071	5.622	175.064	HMDB0000197	Indoleacetic acid	C10H9NO2	175.063	1	38.7001	31.777	41.1398	41.8139	41.0646	38.9671	47.1601	28.7663	193.389	26.2376	22.5315	41.8441	16.4984	163.166	98.6255	27.4325	37.4021	22.8976	48.3995	16.2854	19.5567	18.8517	317.101	147.025	237.21	120.528	41.328	40.4024	128.357	33.8894	25.8006	23.6704	26.2235	24.2789	44.8004	57.102	37.3567	17.1044	19.252	31.9592	35.4765
790	176.103	0.804	175.096	HMDB0000904	Citrulline	C6H13N3O3	175.096	1	153.279	147.397	166.123	141.158	173.083	180.152	164.754	176.205	1776.66	266.295	117.301	378.876	73.2956	943.158	93.7352	74.3703	108.185	471.872	109.158	70.9018	220.67	86.9898	983.036	1746.67	240.646	147.12	97.5997	335.953	171.417	77.6961	128.639	72.7464	104.893	88.6553	319.541	600.904	301.998	35.8303	136.774	938.38	225.037
798	177.102	1.398	176.095	HMDB0001046	Cotinine	C10H12N2O	176.095	1	142.04	126.706	131.245	115.62	126.469	132.714	129.409	130.907	4.05234	347.07	1.77095	439.687	1.29298	2.29986	0.952952	1.14516	10.2824	0.460822	1.45287	1.05424	344.859	311.357	2.62866	77.3781	1371.24	561.078	12.1449	443.384	1.10891	1.17823	1.77723	1.35731	1.32898	0.596273	46.5754	2.06053	584.399	4.45926	202.689	139.634	496.697
806	179.07	12.655	178.063	HMDB0002040	4-Methoxycinnamic acid	C10H10O3	178.063	1	5.66787	7.84408	7.45679	7.2928	6.90259	5.46297	6.65304	5.05216	5.60297	7.36631	3.79344	7.77221	5.40326	4.38801	2.22727	3.47599	5.23899	1.31147	5.08185	1.95495	48.4002	8.32623	8.39578	7.50267	6.82625	5.25623	5.88119	10.1788	3.54865	4.66634	6.85897	4.855	4.84001	3.44333	8.10342	7.22595	8.59971	6.71086	4.35075	6.47496	7.44245
814	180.066	4.013	179.058	HMDB0000714	Hippuric acid	C9H9NO3	179.058	1	4.32707	4.64737	5.44305	5.90455	6.36209	5.5149	4.98415	6.04647	1.30921	3.53034	3.98136	8.63798	2.54545	2.54873	3.19673	3.62138	15.657	5.53457	6.12849	4.2275	5.36821	3.31776	2.18941	1.64811	3.83501	2.00848	14.3606	14.3215	1.71416	26.3036	3.0079	2.56508	2.94283	16.0882	2.3512	5.5897	27.3822	3.57745	1.92817	3.21551	8.52286
826	181.072	2.867	180.065	HMDB0001889	Theophylline	C7H8N4O2	180.065	1	271.208	247.481	258.824	254.375	251.141	245.121	286.513	270.111	11.5802	198.91	371.836	1229.29	1002.02	64.278	190.479	69.6013	218.767	386.05	439.964	975.758	884.017	797.231	221.104	214.468	2.28922	59.5045	232.493	1023.55	117.828	141.306	72.7856	61.3401	212.355	92.1924	452.215	137.813	100.599	654.569	1.39474	2.17422	254.997
837	182.081	0.925	181.074	HMDB0000158	L-Tyrosine	C9H11NO3	181.074	1	242.54	223.796	267.078	235.852	279.74	242.2	255.503	259.479	794.706	565.38	249.768	272.69	224.197	487.609	345.147	197.123	105.775	313.701	508.79	193.107	418.1	75.8029	929.216	685.405	667.41	195.984	86.3426	367.247	778.875	496.664	107.674	197.854	228.838	381.853	865.376	648.02	649.656	125.359	222.091	606.88	150.922
847	183.052	1.82	182.044	HMDB0001973	9-Methyluric acid	C6H6N4O3	182.044	2	3.12979	3.01117	2.78303	2.81979	2.83594	2.44731	3.0969	3.05025	0.576651	2.67263	0.999819	0.668514	10.2607	0.499309	6.4405	11.1468	0.457702	12.6886	21.1334	1.23752	5.03473	4.32126	0.547995	0.527866	0.540354	0.395326	0.83668	0.912064	3.65952	39.9854	0.508502	1.04756	3.97408	2.97176	4.73947	3.41573	0.540546	0.421424	0.336038	0.556014	3.72983
848	183.065	4.897	182.058	HMDB0000755	Hydroxyphenyllactic acid	C9H10O4	182.058	1	1.04649	1.23531	1.09583	1.19233	1.57601	1.83935	0.916587	1.22891	1.01367	1.81511	0.616374	8.57779	0.84464	0.418238	0.811067	0.893948	1.26175	0.907001	0.915544	0.820036	3.70014	0.627648	1.47591	0.361336	0.450914	5.31625	1.0354	3.81078	0.582077	0.724746	1.23634	0.744808	0.754487	0.438487	1.72628	1.2998	63.3906	0.266103	1.03377	1.51967	1.28657
851	183.086	0.809	182.079	HMDB0000765	Mannitol	C6H14O6	182.079	1	752.515	686.271	702.757	704.773	715.664	688.501	744.708	708.351	229.943	53.7639	13430.2	882.39	112.197	44.4135	19.527	25.2889	165.981	43.0601	24.0197	42.1666	171.473	164.756	42.4969	210.518	406.754	637.154	127.577	764.363	24.1147	418.178	303.282	27.5767	1065.1	11.8095	39.6628	56.1796	63.3656	129.611	113.815	62.1111	151.825
856	184.003	0.677	182.996	HMDB0029723	Saccharin	C7H5NO3S	182.999	15	26.9495	29.9754	25.9834	29.9176	26.6266	38.6454	30.5149	27.1198	9.64525	14.2321	21.9632	10.1903	33.3445	5.08334	22.4147	25.3534	22.4054	25.9757	22.984	22.8117	35.5867	32.9201	10.1587	6.13155	7.0122	21.4774	30.0163	17.2097	22.7501	24.6193	19.0419	26.2485	24.1585	20.8714	21.9367	16.0088	12.3335	27.2618	25.8982	14.2186	11.9691
888	187.108	1.204	186.101	HMDB0028695	Alanylproline	C8H14N2O3	186.1	1	102.25	88.2524	88.5193	108.373	90.0036	70.1654	85.5385	90.9377	844.452	8.59145	44.2138	24.7624	19.4577	280.31	34.342	31.6317	30.5737	144.321	17.5256	61.444	64.4005	19.1579	523.995	932.016	324.318	104.356	16.0336	57.2259	203.238	80.6574	30.5511	21.3822	109.392	33.0744	91.0055	112.699	33.1808	3.75831	17.2488	5.89205	7.90762
901	188.176	0.736	187.169	HMDB0002189	N8-Acetylspermidine	C9H21N3O	187.168	1	25.9271	21.6757	18.1208	22.8301	28.0397	19.6554	26.8095	16.5533	14.8136	21.743	42.1307	12.3228	53.2986	13.8577	10.137	8.13187	11.3989	34.8305	37.0931	7.52023	25.3952	8.88319	31.8602	37.7221	46.7076	29.689	20.0425	18.2992	14.4219	17.0423	3.19105	8.05796	16.6263	6.83638	26.5977	16.8841	26.4263	14.7417	14.0836	10.6588	13.5135
904	189.112	5.369	188.105	HMDB0000784	Azelaic acid	C9H16O4	188.105	1	4.53272	4.0989	4.63542	3.70235	3.8813	3.57765	5.0578	3.21374	8.97618	9.5351	3.28156	17.1909	4.26524	13.8398	3.4918	10.2681	10.0939	2.75504	3.86422	2.02623	6.50084	3.80777	9.2766	4.68157	20.287	5.50806	6.1505	19.7426	4.10309	73.0056	6.55623	8.3272	4.51462	4.38179	12.8876	2.96101	22.7987	12.4607	4.17174	49.8072	5.43428
906	189.124	1.63	188.116	HMDB0000759	Glycylleucine	C8H16N2O3	188.116	1	48.2769	45.7921	53.4594	50.3436	51.3431	46.8293	51.3731	53.8077	576.605	19.6624	36.0559	34.4356	12.0525	241.575	6.03826	5.47569	18.941	60.72	4.87305	39.6374	77.3324	23.9825	436.159	577.303	83.5925	45.1325	12.5566	46.9243	60.8603	26.3677	4.78117	17.3868	27.7978	16.0556	32.8426	157.07	36.1571	2.69601	8.96812	12.6078	7.09206
928	192.069	3.492	191.062	HMDB0011745	N-Acetyl-L-methionine	C7H13NO3S	191.062	1	1.98971	2.1696	1.54946	1.57058	1.96448	1.77881	2.05288	1.429	9.7757	1.3815	0.576709	1.48417	0.428173	5.63775	0.997132	1.10038	0.423277	1.44919	0.163617	0.347838	1.95835	0.981395	9.7823	15.0798	6.83659	3.28707	0.804432	1.18424	4.62316	3.34317	0.566318	0.539953	0.89735	0.513867	6.40511	1.90446	4.05019	0.163286	1.17159	0.651783	2.1007
934	193.034	1.209	192.027	HMDB0000094	Citric acid	C6H8O7	192.027	0	2.23258	2.04159	2.2629	2.19124	2.35421	2.16377	2.20792	1.99868	4.34061	408.549	2.10452	4.56228	1.76242	3.37731	3.17505	1.73162	1.86463	1.93434	1.82944	1.95367	2.30739	1.93093	3.71426	3.75215	45.4364	2.64025	1.91638	3.48112	2.10749	2.10207	1.49573	1.65135	1.76298	1.64929	3.21253	2.81095	3.65969	1.73308	1.99268	4.63106	2.3309
951	195.088	3.816	194.081	HMDB0001847	Caffeine	C8H10N4O2	194.08	1	950.769	840.865	944.222	728.367	861.889	728.186	877.35	856.276	6.7437	1522.88	1153.67	3762.87	1882.35	9.5504	199.221	164.07	188.789	4251.58	3431.08	210.992	1292.49	625.734	17.038	141.702	3.27087	13.6287	252.41	3639.7	175.908	1310.78	213.344	145.004	1765.82	405.464	1425.95	312.982	5140.52	818.339	3.88547	3.52533	4070.77
985	200.048	3.252	199.04	IS	DL-o-Chlorophenylalanine	C9H10ClNO2	199.04	/	29911.5	25000.7	28231.3	27131.5	28760.8	24464.8	22079.8	27464.2	42061.3	44679.4	33151.4	50634.5	31149.5	41200.6	20779.4	25341.5	30368.2	27174.9	24394	23414.3	25592.5	28439.8	41586.7	39586.2	37774.2	32943.2	30744.4	50735.5	22731.8	23496.6	44101.2	24760.4	20958.7	20229.2	40475.4	40082.3	47622.8	31990.9	26053.7	35330.8	50659.3
1023	203.223	0.639	202.216	HMDB0001256	Spermine	C10H26N4	202.216	1	28.5616	40.8575	38.1189	27.77	38.7735	18.3038	55.7124	20.7814	6.27284	54.2129	9.04792	1.39979	9.44137	0.944756	347.749	12.5583	9.24976	154.706	134.175	18.2256	54.2914	10.3345	4.13837	2.32576	54.3394	67.6117	23.1054	3.34224	52.3158	87.9031	8.69866	527.077	43.7029	8.2749	5.17111	10.0767	2.54772	12.4536	18.2933	2.29992	3.20474
1038	205.097	3.201	204.09	HMDB0000929	L-Tryptophan	C11H12N2O2	204.09	1	226.798	204.519	224.221	236.336	227.95	216.389	245.398	235.355	728.589	122.19	79.1137	117.307	42.1618	559.223	184.384	210.806	102.658	221.552	142.49	101.024	367.778	85.5046	916.291	823.31	419.302	282.087	88.783	155.356	726.862	521.938	113.472	89.9295	340.245	85.5647	800.712	459.014	1079.28	37.1108	141.125	145.742	192.292
1045	206.064	7.094	205.056	HMDB0000962	Lipoamide	C8H15NOS2	205.06	15	33.2126	40.4983	38.6052	34.3801	36.7287	30.4943	35.1326	33.9537	51.5166	61.7095	35.2507	56.7423	37.3049	57.0687	26.6133	29.0347	34.7358	36.3522	29.0376	26.2261	30.562	36.9866	59.228	48.0884	51.3446	50.4969	40.4294	58.8687	27.9967	28.1308	49.8639	27.2368	28.0869	22.0477	52.5581	53.6388	68.9189	40.4306	32.8502	57.1527	63.3817
1047	206.139	2.787	205.132	HMDB0004231	Panthenol	C9H19NO4	205.131	2	6.47884	6.85652	6.20286	7.63561	7.21989	6.35226	6.03146	6.77757	0.497318	1.05298	0.364034	10.9819	1.26445	0.354095	0.285919	0.614707	0.729563	0.787221	3.11434	0.270949	0.395542	0.351731	0.440361	1.08768	108.736	50.8112	0.238455	9.00613	175.555	3.34744	0.843412	0.928889	0.267305	1.09241	1.37897	0.483099	0.902714	1.331	1.72229	0.415062	0.351668
1077	211.039	1.192	210.032	HMDB0000639	Galactaric acid	C6H10O8	210.038	25	13.2435	10.371	16.2367	8.39433	11.644	9.68347	9.65098	10.8795	5.11821	7.0732	16.3462	16.4477	22.0947	1.15038	10.267	2.53053	12.0644	14.7172	5.29454	4.71827	53.5725	13.6972	6.56605	10.1195	3.45339	12.0188	13.7932	19.9786	3.92273	9.08636	4.2175	59.4283	9.8034	4.98428	5.52734	4.59598	24.8721	9.93463	14.2642	2.7957	6.20653
1164	220.118	2.772	219.111	HMDB0000210	Pantothenic acid	C9H17NO5	219.111	1	10.6774	9.5282	10.1239	9.77047	10.0795	9.56344	10.1558	10.3001	22.5559	73.1834	15.141	23.2468	2.65128	14.1281	5.39851	37.1144	1.99614	10.0998	4.94059	7.15162	15.6995	13.6508	17.5752	19.0545	8.44378	7.61887	2.2803	18.2822	24.61	29.0001	2.86398	3.91324	5.95332	0.500393	21.0015	28.9247	16.8426	2.42715	4.81418	17.2537	6.67294
1177	222.097	0.841	221.09	HMDB0000215	N-Acetyl-D-glucosamine	C8H15NO6	221.09	1	325.746	286.608	280.473	288.169	295.626	230.689	320.294	312.829	387.072	562.542	174.834	1005.14	407.632	654.492	42.9436	22.0981	284.383	697.312	23.6904	220.133	214.561	87.939	864.709	466.861	1236.4	542.878	201.456	833.1	45.4162	175.975	312.895	34.3434	726.169	110.85	347.691	430.326	363.89	71.9703	204.465	257.471	534.191
1182	223.108	2.817	222.101	HMDB0028848	Glycyl-Phenylalanine	C11H14N2O3	222.1	1	27.0003	26.5909	25.9048	24.6874	27.0542	25.2708	28.6437	24.2515	260.091	6.85024	11.8459	11.7983	4.0579	55.6483	16.254	15.6988	5.15126	49.4285	13.0366	33.8856	69.9046	7.95789	125.394	252.771	44.1152	17.6116	3.19724	13.8168	129.45	24.8899	8.90135	15.9257	26.6658	14.5488	71.8633	69.4979	20.6729	1.4009	9.02333	5.3902	3.87968
1209	227.164	13.292	226.157	HMDB0031740	Methyl dihydrojasmonate	C13H22O3	226.157	0	169.545	318.208	370.407	427.345	348.573	325.802	365.337	157.926	284.51	66.9889	358.293	317.287	138.81	91.5985	313.099	613.241	1108.77	353.207	781.738	663.724	730.251	213.374	135.998	193.537	191.856	138.824	119.577	124.342	348.55	165.575	151.714	543.498	136.938	80.6817	424.317	694.681	296.552	134.756	836.964	339.127	143.557
1259	232.154	2.959	231.147	HMDB0002013	Butyrylcarnitine	C11H21NO4	231.147	0	13.5329	13.291	13.3657	14.779	14.6821	13.0509	14.6285	13.8846	26.3428	44.507	11.5488	27.59	8.83501	31.5896	0.203446	3.10298	18.5586	21.8926	26.7879	3.00346	22.5034	10.8004	49.7519	24.4471	14.0207	16.65	17.5082	28.5347	8.46608	6.25012	2.17882	22.2415	10.0382	5.84839	23.7036	54.8299	55.8039	3.56899	4.37334	11.2195	13.0535
1305	243.098	2.423	242.09	HMDB0000273	Thymidine	C15H14O3	242.09	0	2.53813	2.11953	1.9344	1.57078	1.28773	2.22404	1.59441	1.37137	42.3886	0.935729	0.612659	1.40554	0.564539	1.48091	0.818059	0.462622	0.576442	0.536402	0.549564	0.475106	0.924885	0.503461	3.32886	40.2296	8.60735	4.18422	0.572858	0.836241	0.664276	0.595129	0.715775	0.482403	0.666677	0.428688	11.2448	0.779352	8.87408	0.551642	0.849759	1.80533	0.798272
1313	122.547	14.543	243.08	HMDB0000089	Cytidine	C9H13N3O5	243.086	22	3474.27	3624.02	3109.3	2960.86	3499.04	3822.44	2859.06	3251.51	4029.53	10340.8	3243.93	5659.38	3123.61	4192.42	2758.17	3218.76	3321.05	3481.75	2932.92	2626.33	2797.13	3648.7	4547.19	4970.25	4757.66	3490.43	3326.81	5243.46	2382.48	2947.88	4605.18	3724.99	3161.97	2794.36	4119.17	5591.32	5869.59	3875.11	2792.01	5103.65	5648.3
1324	244.191	13.154	243.183	HMDB0013286	N-Undecanoylglycine	C13H25NO3	243.183	0	718.831	756.151	957.903	791.427	972.547	932.934	821.508	721.351	601.754	312.998	812.713	899.592	246.846	151.823	1356	1726.86	2821.64	824.706	1722.43	1775.7	1624.81	353.783	238.056	397.235	174.511	217.162	211.338	544.567	632.407	829.506	263.891	1632.66	373.078	109.45	1046.17	1113.66	684.65	226.327	1456.08	729.588	672.767
1326	123.041	0.685	244.067	HMDB0000296	Uridine	C9H12N2O6	244.07	12	335.853	370.39	339.13	327.076	328.953	313.099	374.267	339.426	11.7961	54.6345	379.856	50.7823	240.844	16.4169	189.837	155.642	382.386	354.24	308.286	152.272	466.109	458.584	10.9024	36.7232	14.923	592.083	475.131	870.793	190.082	316.316	145.827	260.949	377.746	130.663	30.8395	33.2665	17.74	252.461	327.308	595.339	831.644
1327	123.049	14.545	244.084	HMDB0000030	Biotin	C10H16N2O3S	244.088	19	300.258	258.333	241.25	269.879	305.221	274.817	246.425	272.272	358.62	497.688	296.992	555.286	298.25	399.481	239.523	287.825	312.758	311.29	262.241	263.213	249.719	300.242	499.653	473.655	346.72	303.802	297.823	433.894	253.669	246.438	406.941	336.696	297.8	224.579	459.887	469.553	497.828	316.531	282.658	407.454	569.033
1342	246.17	3.777	245.163	HMDB0000688	Isovalerylcarnitine	C12H23NO4	245.163	1	27.8057	24.8273	22.3658	23.4717	23.2426	21.3157	26.1708	23.5281	63.6738	91.6185	9.82377	16.1403	3.30971	12.1081	0.114598	3.61432	3.88999	15.0973	37.2844	9.36263	74.9275	51.4813	20.2585	70.0234	13.7137	10.7684	3.00581	17.147	15.0013	11.0992	1.43249	12.2812	13.0669	3.02281	14.0926	57.3211	57.7737	3.39269	10.3916	4.25569	51.1559
1366	253.093	1.643	252.086	HMDB0000071	Deoxyinosine	C10H12N4O4	252.086	1	5.68797	5.57516	6.17415	5.22108	4.91457	4.87516	6.15454	4.88545	109.298	2.63021	0.857516	1.46673	0.812268	2.27417	0.810432	0.793831	0.761248	1.45562	0.777041	0.645248	1.33536	0.80605	8.91714	103.102	26.4361	9.85153	0.931867	1.71584	0.653917	0.670247	1.0739	0.728671	0.832901	0.597496	24.0719	1.48	11.8784	0.883238	0.895811	1.27445	1.45746
1405	258.11	0.805	257.103	HMDB0000086	Glycerophosphocholine	C8H20NO6P	257.103	0	86.0327	73.3712	48.2649	83.0587	42.735	47.4571	62.5845	109.852	171.979	253.973	108.425	627.303	188.707	240.344	27.5079	29.4489	91.5044	88.4893	62.362	17.5428	26.444	78.0242	183.319	111.16	136.155	66.2284	83.8535	368.949	49.8132	22.572	294.699	4.965	38.9732	43.6177	142.444	228.058	144.753	84.8575	49.7449	483.945	373.723
1440	267.134	3.222	266.127	HMDB0029068	Threonylphenylalanine	C13H18N2O4	266.127	0	172.941	153.657	152.901	146.356	170.368	155.187	177.685	169.862	432.833	220.883	129.492	162.148	141.177	214.97	9.39476	15.7594	249.48	169.184	4.52918	137.055	262.416	77.9851	393.402	419.888	992.483	521.308	230.371	255.265	71.4385	78.6607	16.2699	13.4999	121.182	34.8456	29.9479	56.6099	7.71093	132.063	48.3192	39.5246	20.2517
1447	268.104	1.508	267.097	HMDB0000050	Adenosine	C10H13N5O4	267.097	0	70.0066	64.101	65.3759	71.2577	66.3803	64.0375	71.7007	68.7946	182.873	7.03542	8.00721	6.83409	53.4369	1.44752	31.3281	12.8485	2.86494	1.63176	22.24	9.1538	39.7008	173.754	3.05381	125.28	67.0807	9.68893	3.09199	5.36359	19.2375	35.4225	5.57375	209.404	35.8384	20.4275	64.3337	1.53007	249.83	3.8168	315.765	136.573	3.71329
1455	269.088	1.455	268.081	HMDB0000195	Inosine	C10H12N4O5	268.081	0	46.4257	38.9111	41.9183	38.0459	35.2491	36.8928	33.8476	37.0645	46.1804	57.7312	13.4874	15.8878	27.7616	1.42704	4.26675	1.21605	93.1703	67.5445	1.68874	3.38416	75.6469	61.2091	9.66227	60.5707	39.5939	52.471	75.2929	45.1411	5.79076	18.2312	10.5071	3.74479	43.9284	11.582	138.023	11.1598	108.344	5.82	42.4842	49.772	68.8595
1468	271.263	1.175	270.256	HMDB0002259	Heptadecanoic acid	C17H34O2	270.256	0	33.9629	35.1182	34.2323	7.03461	47.4155	36.1651	8.11675	38.5658	9.89263	8.86899	35.1186	7.1909	36.3457	7.2663	11.8601	5.94154	37.6433	30.288	2.20413	6.81146	1.55923	34.8385	49.9671	48.6004	6.7901	41.7941	3.33543	51.6257	25.2043	23.4636	5.95644	8.05048	2.49481	27.1507	11.5942	53.1842	55.2057	35.1607	32.869	56.2274	4.80145
1491	138.595	1.94	275.175	HMDB0013131	Hydroxyhexanoycarnitine	C13H25NO5	275.173	6	12.6582	12.4809	12.2927	12.9104	9.17094	11.4365	11.0482	10.1752	73.6217	1.29077	4.79546	6.37574	1.40305	24.6535	1.63894	0.634359	4.63201	4.3328	1.50284	36.0048	35.1612	6.24456	73.725	96.0896	58.4585	17.8885	3.2877	10.8514	15.8946	5.24032	1.45178	7.40358	17.7106	8.93993	17.2608	7.55426	11.8373	0.583548	7.23498	2.66126	0.936044
1513	279.232	10.346	278.225	HMDB0001388	alpha-Linolenic acid	C18H30O2	278.225	1	4.36843	3.48936	5.71694	9.83554	6.7546	6.25991	6.65497	9.47983	14.9703	9.22097	4.48192	10.4893	9.37087	5.23583	3.57374	2.56342	8.12943	4.5852	5.13087	4.69789	17.8084	13.2418	11.2428	13.2344	10.27	16.087	5.40053	10.0774	2.38285	2.69851	4.27613	3.50295	2.68446	2.4431	7.29785	6.99625	3.2288	10.9459	5.50828	7.86778	8.26941
1531	281.247	10.754	280.24	HMDB0006270	Linoelaidic acid	C18H32O2	280.24	0	182.493	173.922	171.515	176.858	164.477	162.156	179.223	179.026	4.25589	16.4152	2.91143	6.07354	2.10582	1675.91	17.4627	2.1597	2.52629	2.36869	2.21867	1.55009	851.718	12.6979	3849.33	8.88911	356.589	3203.8	3.02576	12.2638	139.726	3.08716	6.36038	18.1593	9.36617	1.5988	4.14003	4.83272	3.92316	1.79085	10.5857	3.56257	3.71583
1535	282.279	12.75	281.272	HMDB0002117	Oleamide	C18H35NO	281.272	0	501.107	553.012	534.61	506.985	509.108	585.323	499.442	421.339	472.812	612.692	400.475	495.157	350.167	403.494	190.117	187.282	268.263	371.762	233.309	203.968	210.022	296.682	404.664	373.811	499.227	336.052	168.294	462.953	180.882	71.2354	225.832	195.182	116.894	118.803	583.974	529.354	453.724	411.763	290.5	558.39	691.164
1538	284.099	1.458	283.092	HMDB0000133	Guanosine	C10H13N5O5	283.092	0	49.5975	46.9198	44.544	45.1491	42.4785	37.7613	40.0399	45.2935	47.3885	17.5075	10.2804	11.5398	32.749	0.775242	10.148	0.952501	63.6484	69.73	2.32155	3.70241	91.7684	96.426	8.9399	49.8161	24.739	31.0757	54.4612	26.8915	6.8751	21.5546	10.8033	19.565	61.1884	17.0199	89.4468	9.83706	135.169	2.84519	70.326	60.2087	23.0777
1597	295.129	4.225	294.121	HMDB0001894	Aspartame	C14H18N2O5	294.122	1	70.1097	64.0375	70.0717	65.8016	64.0936	63.5354	61.6762	67.0415	0.18072	0.201285	1045.64	37.8865	22.0483	0.164847	0.0914736	0.104224	0.131587	0.117874	0.163199	0.0963842	0.491424	0.571651	0.261442	0.266018	0.163458	0.220065	0.142301	34.1819	0.0949921	0.098673	0.162934	0.10442	0.119454	0.523646	0.17125	0.179532	0.180758	0.143793	0.124422	1027.1	0.284967
1615	297.242	11.06	296.235	HMDB0004670	Dimorphecolic acid	C18H32O3	296.235	0	40.4561	28.1233	45.8646	33.5851	38.6407	30.6059	46.0252	39.3414	9.08705	6.48079	4.3254	16.4746	3.04408	571.357	25.9183	3.23198	8.91198	5.03588	3.0542	5.61287	165.309	10.0884	1085.87	12.0162	60.132	110.768	2.93467	12.2929	270.782	6.012	5.76363	51.3276	7.12574	5.13275	8.10314	7.10778	5.61485	5.26146	7.26109	6.04804	6.14945
1624	299.258	11.765	298.251	HMDB0034297	Ricinoleic acid	C18H34O3	298.251	0	8.72134	8.11872	6.36467	7.55889	9.47201	7.21936	11.7701	5.70266	18.4458	3.65377	2.55379	2.51908	2.48887	8.0446	36.9955	3.04033	1.3228	1.25231	12.5723	2.88456	3.52384	1.8934	25.7401	45.1063	12.3099	4.40478	1.68575	6.40611	18.3588	4.3019	1.98407	16.019	5.22718	2.46567	8.88139	3.75797	13.6415	1.3419	7.87463	7.51155	4.21391
1658	303.232	9.974	302.224	HMDB0001999	Eicosapentaenoic acid	C20H30O2	302.225	0	26.6897	22.6052	21.6119	23.0997	26.1574	16.7254	14.6136	17.9583	65.2758	87.1665	42.8923	94.4611	37.6011	50.9515	34.5701	27.3098	52.4728	44.3738	29.1759	27.8174	22.8017	27.8754	37.517	35.3739	35.2855	29.0715	30.955	39.5874	17.4845	21.3079	32.592	16.6976	16.9664	15.1322	43.2396	44.5656	42.962	40.0832	27.641	46.5514	50.8849
1673	305.247	11.047	304.24	HMDB0001043	Arachidonic acid	C20H32O2	304.24	0	3.0147	2.20957	3.25138	2.3975	2.18359	4.44569	4.29293	3.4374	14.5125	1.70863	0.906428	2.47992	0.835979	2.12118	0.767771	0.727545	0.271906	3.97109	0.696482	0.752648	6.77321	7.54611	6.81856	43.6199	2.78581	2.14095	1.49821	2.58702	1.40906	3.27464	1.29547	2.97084	1.49009	0.639421	2.82818	2.08582	1.74505	1.08252	0.981151	1.14724	3.35276
1688	310.113	0.832	309.106	HMDB0000230	N-Acetylneuraminic acid	C11H19NO9	309.106	0	287.554	268.168	288.081	262.347	280.764	265.073	277.307	294.965	645.511	243.275	477.845	473.355	382.3	1165.35	30.5677	26.5346	189.832	343.318	184.581	201.834	364.403	77.8578	1508.22	631.007	523.784	523.67	144.419	327.343	161.268	146.116	223.806	295.217	350.815	451.043	576.457	622.482	399.529	239.263	309.641	307.893	510.876
1705	313.155	4.544	312.147	HMDB0013302	Phenylalanylphenylalanine	C18H20N2O3	312.147	0	23.6782	20.9197	21.8986	21.3278	24.1228	21.7709	22.1188	23.0917	44.926	9.61495	14.0471	37.616	13.5161	36.2942	4.79794	6.653	8.0993	21.4677	4.16702	19.3762	39.4273	26.0858	97.3551	66.8252	138.373	54.5726	5.10866	51.4111	58.8487	34.0317	5.488	5.22469	28.1242	12.5049	3.01876	5.04097	3.49933	4.86378	12.9036	6.32296	5.09892
1740	321.243	11.527	320.235	HMDB0006111	12-HETE	C20H32O3	320.235	1	0.928124	1.92933	1.56549	1.04738	1.87607	1.61439	2.85558	0.997501	6.62454	2.45663	1.46959	2.49628	1.2113	1.7559	1.73732	1.86081	1.43528	1.94955	1.34264	0.828591	2.76723	1.07939	4.07458	19.3156	3.01826	1.40621	1.49611	2.54305	3.03426	2.92615	1.47391	2.68271	1.67555	1.15548	11.0416	2.24478	2.66531	1.57434	1.92775	2.36067	0.966451
1830	343.123	0.859	342.116	HMDB0000163	Maltose	C12H22O11	342.116	1	51.9368	45.1079	49.4816	47.1742	59.4772	60.6623	59.1405	47.9422	27.0854	2.71576	17.514	2050.04	33.6067	10.1679	6.3368	1.78591	16.6926	6.26643	4.85896	5.05183	35.3484	64.396	15.209	22.3634	31.7161	14.9757	24.9509	1462.24	6.65541	4.22552	13.2326	1.81761	2.79358	2.12951	36.183	24.4586	199.35	3.67147	47.3349	43.4336	55.93
1844	348.069	0.803	347.062	HMDB0003540	3'-AMP	C10H14N5O7P	347.063	3	30.3125	29.8725	26.6115	27.9617	30.3773	26.6729	31.9149	32.1797	61.4798	40.7041	53.9245	24.5995	56.5084	89.4336	3.28426	1.89323	21.5213	44.3704	32.7474	17.2808	40.0368	3.31253	203.989	51.0008	77.0208	62.8179	16.181	22.6672	24.5943	23.1564	10.2134	23.5633	58.2875	54.6714	72.3754	76.1467	38.2503	26.689	30.8221	18.3398	41.0182
1872	355.102	3.634	354.095	HMDB0003164	Chlorogenic acid	C16H18O9	354.095	1	8.23644	8.16994	10.1303	9.68814	7.80554	6.50105	6.87784	7.08886	2.29578	3.73026	1.3414	177.612	1.157	1.77199	1.85319	1.35919	1.68234	1.36307	96.5023	1.33991	47.8892	6.3367	1.92283	1.73223	1.28113	0.969648	1.13268	128.319	0.60669	3.10819	1.82122	0.99685	9.27543	0.693702	1.9872	2.07472	272.167	2.08493	1.07732	1.79885	17.0411
1910	368.315	11.648	367.308	HMDB0062335	N-Oleoyl GABA	C22H41NO3	367.309	1	289.26	269.311	272.506	290.245	274.525	267.513	314.009	282.541	313.067	517.177	155.614	312.209	158.5	367.823	1184.8	1091.74	1365.06	45.7443	1143.68	1080.47	129.39	15.6836	176.64	91.9125	91.5478	37.1864	6.76093	53.2959	28.3458	76.8752	20.051	180.328	10.5105	4.75193	57.579	701.615	75.4888	34.9706	96.0515	60.1853	99.8214
1923	370.331	10.76	369.324	HMDB0062341	N-Stearoyl GABA	C22H43NO3	369.324	0	173.081	154.613	167.892	190.692	191.865	176.438	178.045	178.045	222.358	293.437	123.081	194.085	147.101	252.596	1043.48	826.025	1143.43	33.1884	945.537	729.422	105.292	4.25889	99.4317	50.5758	51.9133	25.3462	2.14664	43.6798	11.5206	33.5089	6.57593	143.229	3.14226	1.88448	28.819	577.862	41.4017	19.1785	75.7324	22.5068	39.267
1991	394.343	11.821	393.336	HMDB0061926	Dioctyldiphenylamine	C28H43N	393.34	10	1.13069	1.11876	1.4454	1.12096	0.987903	0.917952	1.14432	1.10572	0.164171	0.179106	0.122751	0.208274	23.8598	1.10007	0.118993	0.122162	0.129558	0.118104	0.132613	0.583306	0.102797	0.118644	0.176461	0.169017	0.169862	0.135	0.139862	0.201222	0.0937685	0.10168	0.171674	0.108844	0.0975562	0.0898444	0.179832	0.198156	0.188843	0.137554	0.110192	0.182483	0.203711
2035	411.25	10.016	410.243	HMDB0007849	LysoPA(0:0/16:0)	C19H39O7P	410.243	0	0.593743	0.869822	1.45347	0.873027	1.27655	1.43212	1.31373	1.18242	0.206179	0.252608	0.152715	0.282528	0.150623	0.215005	0.116522	0.139975	0.167096	0.142483	0.137827	0.13351	4.91943	0.150041	9.90215	0.21287	3.64325	22.1572	0.161295	0.245293	0.121022	0.128757	0.22115	0.129838	0.121038	0.109689	0.216335	0.224078	0.229419	0.165438	0.146819	0.229961	0.262688
2102	468.309	8.971	467.301	HMDB0010379	LysoPC(14:0/0:0)	C22H46NO7P	467.301	1	25.642	21.7283	23.7709	20.785	22.9112	20.4545	24.6239	21.5007	36.8035	39.4705	25.0705	40.5161	24.5754	37.0046	16.59	21.9268	26.7679	24.8582	21.7001	18.7856	21.6392	23.8421	36.0498	32.1835	31.9339	26.2477	25.1441	43.2754	18.4027	20.7718	33.2228	20.6947	19.6335	15.8048	34.016	32.6822	38.8875	28.7617	22.1624	38.0882	40.5207
2109	478.293	9.496	477.286	HMDB0011507	LysoPE(18:2(9Z,12Z)/0:0)	C23H44NO7P	477.286	1	1.8554	1.67602	2.24586	2.02972	2.40008	3.80867	1.95511	1.92674	2.08606	2.16186	2.32368	3.24505	6.79087	2.50837	1.6525	1.03839	1.0718	1.41391	0.876196	1.29137	2.13711	0.946546	1.39499	3.7381	2.98576	14.9962	1.16774	3.30148	1.19776	1.03284	1.11141	9.88778	0.723547	1.72411	2.05854	1.10644	2.33528	0.829784	1.98221	3.83051	2.75815
2113	480.309	10.449	479.301	HMDB0011475	LysoPE(0:0/18:1(11Z))	C23H46NO7P	479.301	0	11.2626	9.11737	11.2011	11.3412	12.076	9.85874	11.4431	11.1846	5.68452	5.56956	1.59337	5.16144	1.61869	4.14761	1.60385	0.682622	1.13429	6.5363	3.99326	1.33278	5.23232	1.88294	20.1477	41.3625	27.0222	59.5375	2.5295	17.1828	6.4261	13.9632	1.68341	28.1893	2.63499	3.27159	1.87947	1.81539	3.4903	2.47618	2.5688	3.01606	2.1112
2179	524.371	11.21	523.364	HMDB0010384	LysoPC(18:0/0:0)	C26H54NO7P	523.364	0	3.75948	2.85411	5.04384	3.62165	4.54017	3.94697	4.31469	5.08164	9.38394	0.954417	0.81445	1.50068	0.374018	0.995399	0.255959	0.37357	0.831757	3.0217	0.747672	0.294445	9.0696	0.659408	13.8551	59.4614	9.94279	1.93549	0.368092	5.43861	0.784779	4.44193	0.732826	6.38454	2.53817	0.281103	0.545433	0.512416	0.642024	0.933059	0.633011	0.777699	0.78294
[truncated: 33 more columns]

## Sheet: Fig.1A-C, Supp 1-3-TRANSCRIPT
											GeneName	ENTREZID	Gene_ID	Group2	Group1	log2FoldChange	pvalue	padj
FIG.1A-C; Supp.Fig. 1-3-TRANSCRIPTOME RAW DATA											CYP26B1	56603	ENSG00000003137	217.841	1429.21	-2.3277	6.51e-06	0.0005851
											SLC7A2	6542	ENSG00000003989	134.601	1399.85	-2.8287	2.44e-07	3.64e-05
GeneName	ENTREZID	Gene_ID	Group2	Group1	log2FoldChange	pvalue	padj				CAMKK1	84254	ENSG00000004660	196.501	628.292	-1.3917	0.011562	0.17647
NFYA	4800	ENSG00000001167	622.644	264.875	1.0776	0.023201	0.27555				CYB561	1534	ENSG00000008283	453.789	1102.13	-1.1424	0.011539	0.17637
TFPI	7035	ENSG00000003436	2067.86	628.991	1.5823	3.93e-05	0.0024873				PLEKHG6	55200	ENSG00000008323	16.069	193.589	-1.7462	0.01482	NA
PDK4	5166	ENSG00000004799	971.416	309.603	1.4239	0.0036202	0.081619				NFIX	4784	ENSG00000008441	1051.11	2357.32	-1.0113	0.040458	0.38298
MLL5	55904	ENSG00000005483	3314.33	1036.44	1.5753	4.12e-06	0.0003929				MRC2	9902	ENSG00000011028	480.074	1471.14	-1.3915	0.005935	0.11315
ITGAL	3683	ENSG00000005844	800.088	317.291	1.0869	0.049605	0.42404				ANLN	54443	ENSG00000011426	55.815	241.113	-1.4486	0.033564	0.34216
TNFRSF12A	51330	ENSG00000006327	1050.85	338.257	1.4548	0.0011374	0.033947				DCN	1634	ENSG00000011465	3014.69	7719.82	-1.1564	0.025677	0.29477
IFRD1	3475	ENSG00000006652	2918.95	707.964	1.9104	6.26e-08	1.08e-05				CNTN1	1272	ENSG00000018236	50.0927	239.017	-1.5595	0.021673	0.26433
GAS7	8522	ENSG00000007237	661.504	291.432	1.0048	0.048875	0.4202				MRI1	84245	ENSG00000037757	119.565	359.224	-1.2336	0.043062	0.39457
SELE	6401	ENSG00000007908	90001.1	11653.1	2.526	2.91e-07	4.11e-05				RAB27B	5874	ENSG00000041353	76.7913	305.41	-1.4208	0.032478	0.33549
JARID2	3720	ENSG00000008083	715.452	324.28	1.0231	0.01924	0.2454				TNC	3371	ENSG00000041982	709.086	2255.28	-1.4678	0.0020859	0.05397
SPAG9	9043	ENSG00000008294	3164.28	1287.33	1.2151	0.00051705	0.018009				PER3	8863	ENSG00000049246	281.308	808.603	-1.3005	0.012011	0.18128
CRY1	1407	ENSG00000008405	1256.74	364.815	1.6193	9.15e-05	0.0047781				PRSS8	5652	ENSG00000052344	33.6654	167.731	-1.4787	0.035798	NA
ST3GAL1	6482	ENSG00000008513	1324.07	515.773	1.2465	0.0016648	0.044892				NRIP2	83714	ENSG00000053702	38.1417	216.652	-1.4554	0.043021	NA
HIVEP2	3097	ENSG00000010818	1822.81	370.406	2.1255	1.63e-08	3.54e-06				LAMA3	3909	ENSG00000053747	440.329	1088.15	-1.1062	0.035251	0.35241
TCEB3	6924	ENSG00000011007	650.907	274.659	1.0995	0.016784	0.22573				GPC1	2817	ENSG00000063660	421.016	1892.56	-1.8574	0.00030833	0.012319
ABHD5	51099	ENSG00000011198	405.865	174.021	1.0447	0.037816	0.36757				DLX3	1747	ENSG00000064195	37.6695	278.853	-1.7023	0.017795	0.23439
PLAUR	5329	ENSG00000011422	2445.2	436.799	2.1328	1.46e-05	0.00116				NGFR	4804	ENSG00000064300	70.4059	241.113	-1.2996	0.04569	0.40306
TYROBP	7305	ENSG00000011600	762.84	129.991	2.2167	3.39e-06	0.00032893				MYLK	4638	ENSG00000065534	533.921	1433.4	-1.2372	0.01238	0.18404
CD22	100847070	ENSG00000012124	134.598	32.1484	1.3737	0.039109	0.37379				COL17A1	100126326	ENSG00000065618	2539.88	14621.2	-2.1489	4.31e-05	0.0026734
ELOVL5	60481	ENSG00000012660	1921.41	632.485	1.4541	0.00045323	0.016477				FGFR2	2263	ENSG00000066468	106.436	512.977	-1.6594	0.011049	0.17124
ALOX5	240	ENSG00000012779	342.484	97.843	1.4517	0.0098625	0.15949				FGFR3	2261	ENSG00000068078	628.717	2158.84	-1.5978	0.00030484	0.012224
KDM5D	8284	ENSG00000012817	602.217	2.09664	3.9629	2.78e-09	7.37e-07				PITX1	5307	ENSG00000069011	695.159	2778.04	-1.7695	0.00014888	0.0069735
GPRC5A	693199	ENSG00000013588	887.387	181.01	1.8861	0.00046484	0.016782				ABCC9	10060	ENSG00000069431	16.5755	150.259	-1.7194	0.01728	NA
CD6	923	ENSG00000013725	689.701	195.686	1.4391	0.012247	0.18354				HES2	54626	ENSG00000069812	42.5097	361.32	-2.1709	0.00131	0.03766
WAS	7454	ENSG00000015285	306.911	73.3823	1.6289	0.0046273	0.095963				ST6GALNAC1	55808	ENSG00000070526	93.8889	346.644	-1.344	0.043319	0.39481
BID	637	ENSG00000015475	566.654	189.396	1.3101	0.014414	0.20422				SLC6A15	55117	ENSG00000072041	53.4183	253.693	-1.4152	0.045351	0.40205
IGF1	3479	ENSG00000017427	395.26	41.9327	2.6079	2.13e-06	0.00022926				SPEG	100996693	ENSG00000072195	111.335	724.737	-1.8652	0.0062989	0.11785
SLC11A1	6556	ENSG00000018280	520.404	71.9845	2.226	0.00011751	0.0057521				ALDH3A2	224	ENSG00000072210	709.612	1819.18	-1.1991	0.010482	0.16532
WWTR1	25937	ENSG00000018408	2780.81	1262.87	1.0648	0.0026398	0.064756				MRVI1	10335	ENSG00000072952	147.594	492.011	-1.3411	0.02961	0.31859
SAMD4A	23034	ENSG00000020577	830.781	348.042	1.1268	0.009344	0.15269				TP63	8626	ENSG00000073282	467.338	1371.2	-1.2112	0.046042	0.40415
RUNX3	864	ENSG00000020633	1597.93	683.503	1.0772	0.020766	0.25731				NOTCH3	4854	ENSG00000074181	1184.06	5498.08	-1.8759	0.00040441	0.015225
SERPINB1	1992	ENSG00000021355	1476.57	656.247	1.0385	0.021468	0.26243				PPP2R2C	5522	ENSG00000074211	91.596	462.658	-1.8132	0.0031874	0.073832
SLC45A4	57210	ENSG00000022567	293.109	76.1778	1.5679	0.0049732	0.10045				MCAM	102465453	ENSG00000076706	1889.53	4549	-1.1169	0.01804	0.23677
ALAS1	211	ENSG00000023330	622.078	260.682	1.1145	0.013391	0.193				GPC4	2239	ENSG00000076716	19.2056	120.906	-1.4375	0.046552	NA
BIRC3	330	ENSG00000023445	2960.42	686.998	1.9144	3.14e-06	0.00030747				CAMSAP3	57662	ENSG00000076826	82.0732	303.313	-1.3278	0.047592	0.41288
PLEKHO1	51177	ENSG00000023902	1036.89	257.886	1.8108	1.87e-05	0.0014341				TP73	7161	ENSG00000078900	33.2466	389.974	-2.2381	0.0016187	0.044198
AGPAT4	56895	ENSG00000026652	587.309	259.983	1.04	0.022894	0.27322				MOXD1	26002	ENSG00000079931	29.6611	201.976	-1.6412	0.02222	NA
SH2D2A	9047	ENSG00000027869	227.135	62.8991	1.3043	0.043138	0.39471				COL5A3	50509	ENSG00000080573	285.959	984.72	-1.5015	0.0050893	0.10185
TNFRSF1B	102465836	ENSG00000028137	3454.16	1260.78	1.2286	0.017136	0.22849				PKP1	5317	ENSG00000081277	2212.31	7593.32	-1.5287	0.0027093	0.065718
GAB2	9846	ENSG00000033327	678.718	308.904	1.0157	0.021022	0.25889				SERTAD4	56256	ENSG00000082497	94.0723	445.186	-1.7009	0.0070812	0.12698
SLC4A7	9497	ENSG00000033867	843.466	226.437	1.7035	7.87e-05	0.004322				ITGB5	3693	ENSG00000082781	696.65	1565.49	-1.0243	0.032284	0.33426
APBA2	321	ENSG00000034053	344.375	71.9845	1.8666	0.00047034	0.016835				COL16A1	1307	ENSG00000084636	384.16	1406.84	-1.6401	0.00068047	0.022683
MAP2K3	5606	ENSG00000034152	2708.68	803.711	1.593	0.00010572	0.0053234				IGSF9	57549	ENSG00000085552	50.6583	352.235	-1.8265	0.0091084	0.14974
FLT4	2324	ENSG00000037280	5694.9	1763.27	1.5175	0.00046135	0.016711				FAT2	2196	ENSG00000086570	152.819	815.592	-1.7727	0.0065592	0.12081
PHF23	79142	ENSG00000040633	914.209	344.547	1.2767	0.0021478	0.055042				TFAP2C	7022	ENSG00000087510	138.169	578.672	-1.4758	0.026345	0.29884
LCP2	3937	ENSG00000043462	704.512	220.147	1.3167	0.023769	0.27985				RPLP0	6175	ENSG00000089157	12028	25450.4	-1.0287	0.00097309	0.029787
BCAR1	9564	ENSG00000050820	4122.94	1675.91	1.2116	0.00073456	0.024044				NOS1	4842	ENSG00000089250	43.5385	228.533	-1.6027	0.0204	0.25452
CYBA	1535	ENSG00000051523	1998.86	847.74	1.1249	0.0063122	0.11786				LAMB4	22798	ENSG00000091128	60.1753	298.421	-1.6566	0.012541	0.1854
RRP12	23223	ENSG00000052749	1182.36	382.986	1.4619	0.00067536	0.022582				PITPNM3	83394	ENSG00000091622	217.273	711.459	-1.3834	0.016606	0.22464
FNIP2	57600	ENSG00000052795	1256.25	485.721	1.2554	0.0015998	0.043795				PHGDH	26227	ENSG00000092621	221.84	842.149	-1.5381	0.0089613	0.14813
MSMO1	6307	ENSG00000052802	669.843	233.426	1.1988	0.038942	0.37334				DSP	1832	ENSG00000096696	5886.08	15100.7	-1.1685	0.021273	0.26085
ARID4B	51742	ENSG00000054267	1633.09	564.694	1.4096	0.00028441	0.01149				H2AFY2	55506	ENSG00000099284	35.4127	167.032	-1.392	0.049864	NA
RELT	84957	ENSG00000054967	694.873	134.884	2.0728	8.5e-06	0.00072738				CEP170B	283638	ENSG00000099814	416.796	940.691	-1.0166	0.04113	0.38467
TRAF1	7185	ENSG00000056558	1097.26	282.347	1.6521	0.0013206	0.037857				SUSD2	56241	ENSG00000099994	75.1002	536.04	-2.2037	0.00034578	0.013468
PRDM1	639	ENSG00000057657	1385.52	311.001	1.8078	0.00050471	0.01775				SYNGR1	9145	ENSG00000100321	91.754	300.518	-1.3189	0.032724	0.33605
TBXAS1	6916	ENSG00000059377	191.643	20.9664	2.2318	0.00044469	0.016326				EFS	10278	ENSG00000100842	80.7557	745.005	-2.6502	2.4e-06	0.00024855
MXD1	4084	ENSG00000059728	1760.99	290.734	2.2639	1.69e-06	0.00019095				BMP7	655	ENSG00000101144	174.399	1249.6	-2.071	0.0016462	0.044574
CDK17	5128	ENSG00000059758	1652.25	621.303	1.3032	0.00061774	0.020978				MYL9	10398	ENSG00000101335	257.591	1114.71	-1.6511	0.0067714	0.12305
SLC2A3	6515	ENSG00000059804	23358.1	6480.7	1.72	2.48e-06	0.00025157				MXRA5	25878	ENSG00000101825	397.403	1039.23	-1.1974	0.017191	0.22855
BCAT1	586	ENSG00000060982	311.687	68.4901	1.6537	0.0061821	0.11684				NDFIP2	54602	ENSG00000102471	325.575	747.8	-1.0313	0.041455	0.38508
DGAT2	84649	ENSG00000062282	149.955	25.1596	1.4781	0.034496	0.34839				MT4	84560	ENSG00000102891	30.9304	297.722	-1.6845	0.019453	0.24696
VMP1	406991	ENSG00000062716	5848.5	868.007	2.5102	4.17e-10	1.41e-07				EEF2K	101930123	ENSG00000103319	559.478	1268.47	-1.0741	0.010094	0.16155
SBNO2	22904	ENSG00000064932	5942.32	2246.9	1.2465	0.0056004	0.10966				DKK4	27121	ENSG00000104371	0	49.6204	-1.1893	0.030293	NA
CALCRL	10203	ENSG00000064989	2856.56	1218.84	1.1487	0.001186	0.034928				PYCRL	65263	ENSG00000104524	8.35107	97.1442	-1.3773	0.044487	NA
FAM107B	83641	ENSG00000065809	1741.76	626.894	1.3653	0.0002703	0.011169				MCM4	4173	ENSG00000104738	281.486	753.391	-1.1904	0.026897	0.30102
PDE4A	5141	ENSG00000065989	571.918	234.823	1.0694	0.044336	0.39918				KLC3	147700	ENSG00000104892	57.6543	259.284	-1.4026	0.045304	0.40205
SPI1	6688	ENSG00000066336	998.164	97.1442	2.8391	1.92e-08	4.09e-06				MYH14	79784	ENSG00000105357	59.8619	336.86	-1.631	0.019591	0.24814
IDI1	3422	ENSG00000067064	888.927	377.395	1.1108	0.010184	0.16276				MRPL4	51073	ENSG00000105364	81.5361	276.057	-1.3327	0.034332	0.34752
KLF6	1316	ENSG00000067082	13805.1	4721.63	1.4622	8.35e-06	0.00072				RAB3D	9545	ENSG00000105514	139.458	431.907	-1.2744	0.035856	0.35613
RASGRP2	10235	ENSG00000068831	826.035	354.332	1.0674	0.024375	0.28425				DBP	1628	ENSG00000105516	152.212	750.596	-1.9215	0.00045335	0.016477
PSME4	23198	ENSG00000068878	1140.23	445.885	1.2407	0.0018089	0.048181				RASA4	102724229	ENSG00000105808	73.2152	515.773	-2.0534	0.0018079	0.048181
MAST4	375449	ENSG00000069020	1982.81	601.036	1.5892	3.15e-05	0.0021056				PTN	5764	ENSG00000105894	199.458	751.295	-1.4213	0.027028	0.30186
JMJD6	23210	ENSG00000070495	987.838	413.037	1.1306	0.008811	0.14689				COBL	23242	ENSG00000106078	42.463	182.407	-1.3958	0.044082	NA
AFF4	27125	ENSG00000072364	2101.6	926.713	1.1026	0.0020712	0.053717				PCOLCE	5118	ENSG00000106333	438.729	1352.33	-1.4258	0.002851	0.068186
PTGS2	5743	ENSG00000073756	3165.4	761.079	1.8004	0.00012192	0.0059411				RARRES2	5919	ENSG00000106538	114.124	606.627	-1.8787	0.0021526	0.055042
SCARF1	8578	ENSG00000074660	2390.87	1041.33	1.1115	0.0029037	0.069197				AEBP1	100616346	ENSG00000106624	957.547	3728.52	-1.7131	0.00044043	0.016224
FOSL2	2355	ENSG00000075426	12141.1	4388.26	1.3578	0.00032539	0.012864				ACTA2	59	ENSG00000107796	356.228	1691.99	-1.6976	0.0074843	0.13097
ICAM3	3385	ENSG00000076662	843.845	240.414	1.5281	0.0030245	0.071142				RAPGEFL1	51195	ENSG00000108352	246.012	1079.77	-1.6985	0.0041956	0.090204
NFKB2	4791	ENSG00000077150	3443.69	1597.64	1.0139	0.011204	0.17212				RNF43	54894	ENSG00000108375	32.2894	181.708	-1.5503	0.028998	NA
APBB1IP	54518	ENSG00000077420	322.255	106.23	1.2019	0.049915	0.42543				43712	5414	ENSG00000108387	88.9461	309.603	-1.3281	0.039812	0.37818
CST7	8530	ENSG00000077984	354.708	98.5419	1.5186	0.0050612	0.10148				HLF	3131	ENSG00000108924	209.379	850.536	-1.7035	0.0014456	0.040699
ACER3	55331	ENSG00000078124	492.155	201.976	1.1151	0.021209	0.26043				CPE	1363	ENSG00000109472	957.27	2987.01	-1.4282	0.0037355	0.083184
SYNJ2	8871	ENSG00000078269	1317.67	515.074	1.2448	0.0014856	0.041289				SOD3	6649	ENSG00000109610	1093.73	3660.03	-1.4222	0.012424	0.18419
P2RY10	27334	ENSG00000078589	121.107	20.9664	1.461	0.036437	0.35876				ARHGEF17	9828	ENSG00000110237	372.514	1187.4	-1.3623	0.016951	0.2277
EPB41L2	2037	ENSG00000079819	1638.61	698.879	1.0758	0.02293	0.27322				PTPN5	84867	ENSG00000110786	8.66627	227.136	-2.3683	0.00099323	NA
CXCL1	2920	ENSG00000081041	7042.15	830.967	2.8251	5.94e-13	3.39e-10				SMOC2	64094	ENSG00000112562	62.9655	389.974	-1.8826	0.0047157	0.096872
PTPRC	5788	ENSG00000081237	2560.01	912.037	1.2842	0.0088925	0.14753				PTK7	5754	ENSG00000112655	430.924	1074.18	-1.1805	0.008098	0.13795
FYB	2533	ENSG00000082074	316.026	113.917	1.1598	0.045801	0.40318				NPR3	4883	ENSG00000113389	31.257	200.578	-1.7481	0.012558	NA
CYLD	1540	ENSG00000083799	1443.93	661.139	1.0415	0.0061464	0.11636				PDGFRB	5159	ENSG00000113721	602.688	1642.37	-1.1574	0.0482	0.41697
SSH1	54434	ENSG00000084112	4078.68	847.041	2.1291	4.85e-10	1.56e-07				WNT5A	7474	ENSG00000114251	534.903	1513.07	-1.225	0.030675	0.32427
BCORL1	63035	ENSG00000085185	358.214	128.594	1.2378	0.018366	0.23956				COL7A1	100313843	ENSG00000114270	705.302	2551.61	-1.6093	0.0011895	0.034937
FCN1	2219	ENSG00000085265	862.592	107.627	2.6005	5.56e-08	9.75e-06				IGFBP2	3485	ENSG00000115457	2289.23	5145.15	-1.0211	0.034758	0.35001
PILRA	29992	ENSG00000085514	223.181	29.3529	1.9696	0.0025821	0.063628				EFHD1	80303	ENSG00000115468	120.566	446.584	-1.4693	0.016303	0.22265
DNAJA1	3301	ENSG00000086061	6857.14	2989.1	1.115	0.0022108	0.056264				WNT6	7475	ENSG00000115596	0	63.598	-1.504	0.011019	NA
ITPKC	80271	ENSG00000086544	5202.3	624.798	2.867	7.95e-17	9.59e-14				TPO	7173	ENSG00000115705	68.0497	530.449	-2.3379	0.00011247	0.0055671
LAT2	7462	ENSG00000086730	257.018	62.8991	1.6045	0.0052285	0.10368				SDC1	6382	ENSG00000115884	888.24	2205.66	-1.092	0.04547	0.40205
PPP1R15A	23645	ENSG00000087074	21918	8798.19	1.2337	0.00040938	0.01534				PRRX1	5396	ENSG00000116132	436.646	1478.83	-1.5156	0.0027472	0.06649
NID2	22795	ENSG00000087303	582.861	112.519	2.0301	4.36e-05	0.0026755				CDK18	5129	ENSG00000117266	61.8766	279.552	-1.3861	0.049171	0.42174
ARHGAP4	393	ENSG00000089820	1533.9	663.236	1.1168	0.0034186	0.077881				B4GALT2	8704	ENSG00000117411	312.791	734.522	-1.0828	0.022778	0.27285
CCNK	8812	ENSG00000090061	796.45	358.525	1.027	0.020942	0.25862				DCAF4	26094	ENSG00000119599	78.4463	268.369	-1.3196	0.039629	0.37713
ICAM1	3383	ENSG00000090339	14147.2	3150.55	1.9136	2.71e-05	0.0018505				KCNJ5	3762	ENSG00000120457	13.6033	167.731	-1.697	0.017277	NA
LYZ	4069	ENSG00000090382	1277.19	141.872	2.8947	3.73e-13	2.25e-10				TP53AIP1	63970	ENSG00000120471	145.65	439.595	-1.2318	0.04473	0.39957
ANGPT2	285	ENSG00000091879	1008.85	242.511	1.64	0.0038513	0.08472				PDLIM2	64236	ENSG00000120913	131.63	376.696	-1.2219	0.035148	0.35222
CD200	4345	ENSG00000091972	2665.6	352.934	2.6381	2.28e-10	8.63e-08				TBX2	6909	ENSG00000121068	280.655	1484.42	-1.8424	0.0032	0.073832
CREM	1390	ENSG00000095794	1161.02	269.068	1.8779	2.35e-05	0.0016588				GJA3	2700	ENSG00000121743	23.0765	246.704	-1.7146	0.017108	NA
KCNK6	9424	ENSG00000099337	843.039	215.954	1.6225	0.0025197	0.062514				SLITRK3	22865	ENSG00000121871	0	48.9215	-1.1733	0.031802	NA
PRKY	5616	ENSG00000099725	299.201	0	4.2018	2.76e-10	9.67e-08				FMOD	2331	ENSG00000122176	527.385	1524.25	-1.279	0.018623	0.24093
OSM	5008	ENSG00000099985	791.429	58.7058	2.6197	3.33e-05	0.0021821				WIPF3	644150	ENSG00000122574	4.23282	65.6946	-1.2789	0.049176	NA
SLC35E4	339665	ENSG00000100036	581.684	208.266	1.3068	0.0045639	0.095377				CNTFR	1271	ENSG00000122756	46.9334	230.63	-1.5164	0.029295	0.31614
CYTH4	27128	ENSG00000100055	385.408	147.463	1.1336	0.039028	0.37334				BHLHE41	79365	ENSG00000123095	12.0083	139.776	-1.5577	0.027162	NA
XBP1	7494	ENSG00000100219	1735.26	635.98	1.3245	0.00091808	0.028546				ID1	3397	ENSG00000125968	2053.47	5354.81	-1.2791	0.00084562	0.02682
HMOX1	3162	ENSG00000100292	601.893	73.3823	2.6276	4.09e-08	7.67e-06				NR1D1	9572	ENSG00000126368	205.611	1692.68	-2.7356	6.61e-10	2.05e-07
NCF4	4689	ENSG00000100365	143.407	25.1596	1.6615	0.012262	0.18354				PKMYT1	9088	ENSG00000127564	0.796113	69.8879	-1.6208	0.0095961	NA
FAM118A	55007	ENSG00000100376	1350.61	283.046	1.8819	0.00032968	0.012934				STEAP4	79689	ENSG00000127954	42.0525	292.83	-1.8884	0.0062308	0.11735
GZMB	3002	ENSG00000100453	441.635	174.72	1.0921	0.04765	0.41293				SMO	6608	ENSG00000128602	61.7605	434.004	-2.0225	0.0023335	0.058564
LGMN	5641	ENSG00000100600	824.882	369.707	1.0226	0.02615	0.29757				ISLR	3671	ENSG00000129009	197.881	596.144	-1.2881	0.025458	0.29275
HIF1A	3091	ENSG00000100644	4558.82	1028.05	1.9281	7.91e-06	0.00068791				SOX15	6665	ENSG00000129194	158.647	700.277	-1.7036	0.0041191	0.089347
KIAA0247	9766	ENSG00000100647	1886.01	872.9	1.019	0.010062	0.16155				AJUBA	84962	ENSG00000129474	130.65	504.59	-1.6013	0.0044203	0.093454
EIF5	1983	ENSG00000100664	3606.94	1675.21	1.0311	0.0043824	0.093015				APOE	348	ENSG00000130203	435.579	1506.78	-1.4322	0.014806	0.20815
NFKBIA	4792	ENSG00000100906	29357.7	5804.89	2.169	4.4e-09	1.09e-06				HRC	3270	ENSG00000130528	16.8313	123.702	-1.4154	0.048757	NA
MMP9	4318	ENSG00000100985	354.677	33.5462	2.0753	0.002234	0.056719				H19	100033819	ENSG00000130600	3176.94	21114.5	-1.6023	0.025831	0.2949
NFATC2	4773	ENSG00000101096	1808.3	504.59	1.6809	2.97e-05	0.0020023				COL5A1	1289	ENSG00000130635	837.097	2064.49	-1.1992	0.0022391	0.056719
STK4	6789	ENSG00000101109	969.686	425.617	1.077	0.0097407	0.15775				C16orf13	84326	ENSG00000130731	270.365	737.317	-1.2269	0.019357	0.24631
SLCO4A1	28231	ENSG00000101187	1491.55	608.025	1.1695	0.0057157	0.1111				LRP3	4037	ENSG00000130881	79.2857	317.291	-1.4607	0.02527	0.2912
RASSF2	9770	ENSG00000101265	799.308	201.976	1.6741	0.0011338	0.033943				AOC3	8639	ENSG00000131471	518.413	1694.08	-1.405	0.012315	0.18382
HCK	3055	ENSG00000101336	380.575	44.7282	2.3246	0.00010475	0.0053192				ANO1	55107	ENSG00000131620	116.861	637.377	-1.7578	0.0080668	0.13795
ADNP2	22850	ENSG00000101544	568.328	206.169	1.2763	0.0073518	0.12991				KREMEN2	79412	ENSG00000131650	7.82475	125.099	-1.6717	0.016506	NA
LIPG	9388	ENSG00000101670	64.5457	6.98879	1.4861	0.038613	NA				TNS4	84951	ENSG00000131746	195.944	738.016	-1.4259	0.025987	0.29633
CHRDL1	91851	ENSG00000101938	1569.33	372.502	1.612	0.0060286	0.11453				TOP2A	7153	ENSG00000131747	121.058	420.725	-1.4055	0.020371	0.25445
PIM2	11040	ENSG00000102096	564.21	186.601	1.3879	0.0038087	0.084124				SERPINF1	5176	ENSG00000132386	624.471	1506.78	-1.0685	0.045444	0.40205
KLHL4	56062	ENSG00000102271	282	49.6204	1.8712	0.0021227	0.054707				TMEM128	85013	ENSG00000132406	114.686	331.967	-1.2142	0.041338	0.38493
GLA	2717	ENSG00000102393	1026.8	380.19	1.2615	0.0064909	0.12016				LGR6	59352	ENSG00000133067	73.0106	692.589	-2.5981	1.17e-05	0.00095094
TNFSF13B	10673	ENSG00000102524	98.6205	19.5686	1.3986	0.043401	NA				RNF128	79589	ENSG00000133135	0	66.3935	-1.5658	0.00892	NA
MEDAG	84935	ENSG00000102802	945.92	155.85	2.0235	0.00050807	0.017753				CHL1	10752	ENSG00000134121	44.3594	412.338	-2.2243	0.0011297	0.033912
TSC22D1	8848	ENSG00000102804	11672.8	3957.05	1.4222	0.00046848	0.016835				APLNR	187	ENSG00000134817	256.722	1134.98	-1.6271	0.0099325	0.15991
CORO1A	11151	ENSG00000102879	1468.36	653.452	1.0255	0.028536	0.31079				WNT10A	80326	ENSG00000135925	83.5918	437.498	-1.8672	0.0022068	0.056264
NFAT5	10725	ENSG00000102908	2632.86	930.208	1.4069	5.16e-05	0.0030997				ARHGEF4	50649	ENSG00000136002	143.487	544.427	-1.4377	0.024378	0.28425
COTL1	23406	ENSG00000103187	2160.35	462.658	2.0232	6.75e-07	8.53e-05				GPNMB	10457	ENSG00000136235	1334.62	3774.64	-1.229	0.029188	0.31592
SLC7A5	8140	ENSG00000103257	2354.93	805.807	1.3653	0.0029594	0.070066				NIPSNAP3A	25934	ENSG00000136783	176.489	476.635	-1.164	0.041569	0.38543
ZP2	7783	ENSG00000103310	73.8208	10.4832	1.4506	0.041694	NA				TFAP2A	7020	ENSG00000137203	226.023	719.146	-1.2961	0.033951	0.34449
USP31	57478	ENSG00000103404	591.334	241.812	1.1002	0.029774	0.31908				FOXF2	2295	ENSG00000137273	56.6905	239.017	-1.4761	0.026853	0.30102
LACTB	114294	ENSG00000103642	684.539	169.129	1.779	0.00010468	0.0053192				TMPRSS4	56649	ENSG00000137648	5.03835	121.605	-1.5172	0.020759	NA
RIPK2	8767	ENSG00000104312	411.556	135.582	1.36	0.0076092	0.13209				ADCY3	109	ENSG00000138031	142.196	555.609	-1.4902	0.01822	0.23838
NDRG1	10397	ENSG00000104419	20317.6	7695.35	1.3237	5.22e-05	0.0031088				GLCE	26035	ENSG00000138604	254.538	639.474	-1.1184	0.035968	0.35663
ERI1	90459	ENSG00000104626	371.869	135.582	1.1706	0.038109	0.3691				PDE5A	8654	ENSG00000138735	90.6821	359.923	-1.4888	0.019813	0.24977
NFKBIB	4793	ENSG00000104825	897.306	404.651	1.0409	0.012818	0.18748				TPM1	7168	ENSG00000140416	361.624	1216.05	-1.4689	0.0064396	0.11942
DOT1L	84444	ENSG00000104885	1093.79	431.907	1.211	0.004161	0.090075				MFGE8	4240	ENSG00000140545	854.029	2026.75	-1.1003	0.019181	0.24517
CD37	951	ENSG00000104894	576.623	171.225	1.4583	0.0058978	0.11303				ERBB2	2064	ENSG00000141736	336.917	781.347	-1.0627	0.026928	0.30105
IL4I1	259307	ENSG00000104951	223.535	40.535	1.841	0.0024865	0.061833				COL6A1	1291	ENSG00000142156	6201.11	13538.7	-1.0449	0.0055441	0.10875
SLC1A5	6510	ENSG00000105281	1588.27	504.59	1.5113	0.0001671	0.0076618				EVI5L	115704	ENSG00000142459	153.473	429.112	-1.2182	0.030078	0.3214
CCDC9	26093	ENSG00000105321	1321.23	611.519	1.0144	0.012143	0.18226				PTPRF	5792	ENSG00000142949	413.339	2212.65	-1.9696	0.00060897	0.02081
BBC3	100422832	ENSG00000105327	710.943	239.017	1.3935	0.0021244	0.054707				CRABP2	1382	ENSG00000143320	769.497	2151.15	-1.2443	0.020684	0.25689
TGFB1	7040	ENSG00000105329	3283.62	1215.35	1.3444	0.0001063	0.0053234				CTSK	1513	ENSG00000143387	367.159	826.075	-1.0263	0.031726	0.33211
CD79A	973	ENSG00000105369	149.689	28.654	1.5294	0.023468	0.27736				GRIP2	80852	ENSG00000144596	116.374	361.32	-1.2981	0.028713	0.31177
NKG7	4818	ENSG00000105374	700.695	287.239	1.0899	0.033801	0.34338				BOC	91653	ENSG00000144857	382.27	1452.27	-1.6962	0.00035963	0.01381
PLA2G4C	8605	ENSG00000105499	337.775	121.605	1.1929	0.032749	0.33605				CORIN	10699	ENSG00000145244	59.4033	296.325	-1.4623	0.038717	0.37295
ELL	8178	ENSG00000105656	617.519	256.489	1.1235	0.013365	0.193				CCNA2	890	ENSG00000145386	26.5938	155.151	-1.4657	0.041748	NA
ERF	2077	ENSG00000105722	5059.08	2070.08	1.1935	0.0014959	0.041469				CXCL14	9547	ENSG00000145824	2197.43	12990.1	-2.37	8.99e-10	2.72e-07
CDK6	1021	ENSG00000105810	579.838	227.136	1.19	0.010343	0.16361				EGFR	1956	ENSG00000146648	257.999	1303.41	-1.8673	0.0015829	0.043547
TFPI2	7980	ENSG00000105825	146.361	4.89215	2.1196	0.0029834	0.070479				ZNF185	7739	ENSG00000147394	310.732	1030.85	-1.4206	0.011444	0.1754
NAMPT	10135	ENSG00000105835	9466.87	1938.69	2.1172	1.57e-08	3.49e-06				RPL7	6129	ENSG00000147604	11258.8	23857.6	-1.0286	0.0012135	0.035544
ZC3HAV1	56829	ENSG00000105939	1864.89	862.416	1.0307	0.0060152	0.11448				TENM4	26011	ENSG00000149256	47.6992	241.113	-1.5134	0.030839	0.32525
SERPINE1	5054	ENSG00000106366	6692.9	374.599	3.7578	1.09e-19	2.37e-16				ADAM33	80332	ENSG00000149451	362.251	1149.66	-1.2973	0.033321	0.34032
EZH2	2146	ENSG00000106462	556.125	221.545	1.1585	0.015003	0.20983				TAGLN	6876	ENSG00000149591	500.026	2170.72	-1.8042	0.00055879	0.019277
TLE4	7091	ENSG00000106829	580.492	259.284	1.0011	0.04319	0.39471				WDR17	116966	ENSG00000150627	0.398057	47.5238	-1.2681	0.027397	NA
TNFSF8	944	ENSG00000106952	108.764	10.4832	2.0024	0.0034684	NA				CCDC3	83643	ENSG00000151468	1149.6	3652.34	-1.5504	3.16e-05	0.0021056
DDX58	23586	ENSG00000107201	851.314	292.83	1.3448	0.0045939	0.09582				EDNRA	1909	ENSG00000151617	129.601	577.973	-1.4791	0.03031	0.32228
GLIS3	169792	ENSG00000107249	312.842	58.0069	1.9146	0.00085352	0.026963				PLEKHH2	130271	ENSG00000152527	36.2017	264.875	-1.9504	0.0046138	0.095922
SHB	6461	ENSG00000107338	740.438	204.073	1.6587	0.00017357	0.0078919				RAB3C	115827	ENSG00000152932	43.0778	301.916	-2.0377	0.0020188	0.052609
ABHD17B	51104	ENSG00000107362	664.814	222.243	1.3731	0.0043538	0.092589				LGI4	163175	ENSG00000153902	105.34	423.521	-1.4276	0.03235	0.33449
ZFAND5	7763	ENSG00000107372	5659.16	2303.5	1.2252	0.00018733	0.0083603				ANKRD29	147463	ENSG00000154065	158.307	566.791	-1.377	0.030858	0.32525
DNMBP	23268	ENSG00000107554	992.152	372.502	1.2751	0.0026946	0.065509				WNT3A	89780	ENSG00000154342	0	57.3081	-1.3636	0.017521	NA
CUBN	8029	ENSG00000107611	535.113	185.902	1.315	0.0074786	0.13097				SORBS2	8470	ENSG00000154556	248.264	682.106	-1.1975	0.033057	0.33849
SPOCK2	9806	ENSG00000107742	1290.14	317.99	1.643	0.0028509	0.068186				APCDD1	147495	ENSG00000154856	1748.62	4771.94	-1.3327	0.00074416	0.024212
MAP3K8	1326	ENSG00000107968	1981.99	861.019	1.1063	0.0044966	0.094151				TMEM237	65062	ENSG00000155755	135.647	517.17	-1.5742	0.0057354	0.1111
PPIF	10105	ENSG00000108179	1758.87	401.855	1.8408	0.00014808	0.0069661				FAM46B	115572	ENSG00000158246	527.224	1348.14	-1.1572	0.024535	0.28502
NUFIP2	57532	ENSG00000108256	2626.62	984.021	1.3192	0.00027442	0.011283				LAD1	3898	ENSG00000159166	447.487	1235.62	-1.236	0.019891	0.25047
CSF3	1440	ENSG00000108342	7174.85	590.553	3.2236	7.64e-14	4.89e-11				C1orf51	148523	ENSG00000159208	74.99	249.5	-1.2832	0.046485	0.4069
MED13	9969	ENSG00000108510	1568.85	684.202	1.109	0.0031	0.072447				SIM2	6493	ENSG00000159263	1.1627	161.441	-2.8923	4.32e-05	NA
CYTH1	9267	ENSG00000108669	5500.68	1685.7	1.5967	5.42e-06	0.00050412				ALDH4A1	8659	ENSG00000159423	83.5051	275.358	-1.2942	0.041238	0.38467
CCL2	6347	ENSG00000108691	4842.81	1249.6	1.6665	0.00091315	0.028515				FRZB	2487	ENSG00000162998	254.856	1392.17	-1.8249	0.0046165	0.095922
PMP22	5376	ENSG00000109099	3576.13	1668.22	1.0116	0.0095278	0.155				VSNL1	7447	ENSG00000163032	140.841	654.849	-1.6894	0.0071092	0.12727
CHIC2	26511	ENSG00000109220	819.633	259.284	1.4886	0.00061765	0.020978				SGPP2	130367	ENSG00000163082	27.359	225.039	-1.7044	0.018202	NA
NFKB1	4790	ENSG00000109320	2546.93	969.345	1.2871	0.00072166	0.023833				COL6A3	1293	ENSG00000163359	1898.65	4833.45	-1.2231	0.0037936	0.083962
TBC1D9	23158	ENSG00000109436	903.403	329.172	1.3062	0.0026709	0.065125				C1orf106	55765	ENSG00000163362	34.0333	243.21	-1.6207	0.02453	0.28502
LPXN	9404	ENSG00000110031	388.627	143.27	1.1491	0.043988	0.39752				FBLN2	2199	ENSG00000163520	2669.2	7445.16	-1.3455	0.0013238	0.037857
ATG2A	23130	ENSG00000110046	881.132	397.662	1.02	0.023438	0.27736				PTPN13	5783	ENSG00000163629	311.156	951.873	-1.326	0.017893	0.2354
EHD1	10938	ENSG00000110047	4888.92	1339.05	1.6724	0.00012683	0.0060987				IL17RE	132014	ENSG00000163701	48.4658	234.823	-1.593	0.018229	0.23838
MS4A6A	64231	ENSG00000110077	209.699	35.6428	1.8108	0.0044004	0.093216				MST1R	4486	ENSG00000164078	36.9572	308.904	-2.2021	0.00093118	0.028829
BIRC2	329	ENSG00000110330	1142.72	535.341	1.0015	0.012078	0.18203				CDCA7L	55536	ENSG00000164649	15.3797	141.872	-1.8622	0.0096837	NA
CD5	921	ENSG00000110448	505.014	67.0924	2.2832	6.91e-05	0.0038714				ADCY1	107	ENSG00000164742	6.2086	87.3599	-1.3107	0.047512	NA
PPFIBP1	8496	ENSG00000110841	4025.47	1116.11	1.7147	4.32e-06	0.00040797				FIGF	2277	ENSG00000165197	10.9944	105.531	-1.6544	0.021615	NA
SELPLG	6404	ENSG00000110876	528.515	157.248	1.4327	0.0086308	0.14452				AQP3	360	ENSG00000165272	3681.81	11822.9	-1.4593	0.0033312	0.076211
SH2B3	10019	ENSG00000111252	2448.91	813.495	1.4536	0.00028036	0.011372				VWA2	340706	ENSG00000165816	2.7864	71.9845	-1.2297	0.043908	NA
ART4	420	ENSG00000111339	106.016	9.7843	1.8252	0.0095512	NA				GYLTL1B	120071	ENSG00000165905	97.1045	587.058	-1.9969	0.0013423	0.038186
GCNT2	2651	ENSG00000111846	275.268	89.4565	1.3159	0.017786	0.23439				PACSIN3	29763	ENSG00000165912	163.684	494.107	-1.3129	0.018654	0.24103
NEDD9	4739	ENSG00000111859	2988.16	574.478	2.2066	2.34e-09	6.37e-07				GPT2	84706	ENSG00000166123	102.06	445.186	-1.6409	0.0078937	0.13616
NCOA7	135112	ENSG00000111912	4634.61	1509.58	1.4379	0.0013614	0.038626				CRABP1	1381	ENSG00000166426	5.17473	100.639	-1.3048	0.040876	NA
FAM65B	9750	ENSG00000111913	547.116	207.567	1.1174	0.049869	0.42537				TEF	7008	ENSG00000167074	236.776	1271.26	-2.1283	1.01e-05	0.0008534
SOD2	100129518	ENSG00000112096	16672.3	2876.59	2.3871	9.89e-13	5.37e-10				EVPL	2125	ENSG00000167880	311.793	1285.24	-1.759	0.00053622	0.018617
CD83	9308	ENSG00000112149	1620.85	366.212	1.8425	0.00018772	0.0083603				ENTPD3	956	ENSG00000168032	47.1907	289.336	-1.8376	0.0064314	0.11942
PTP4A1	7803	ENSG00000112245	2268.42	899.457	1.2135	0.0031933	0.073832				NT5DC2	64943	ENSG00000168268	141.193	448.68	-1.359	0.017204	0.22855
VNN2	8875	ENSG00000112303	197.046	10.4832	2.2215	0.0014836	0.041289				HR	55806	ENSG00000168453	259.375	862.416	-1.3456	0.027815	0.30753
PAPD7	11044	ENSG00000112941	1107.43	452.175	1.1742	0.0044682	0.093918				NPNT	255743	ENSG00000168743	205.414	596.144	-1.3127	0.011062	0.17124
HBEGF	1839	ENSG00000113070	1948.58	508.784	1.7401	5.32e-05	0.0031399				SHOX2	6474	ENSG00000168779	0	44.7282	-1.0772	0.042404	NA
LOX	4015	ENSG00000113083	766.042	338.956	1.016	0.038468	0.37126				NSG1	27065	ENSG00000168824	299.828	1082.56	-1.4345	0.019505	0.24733
ARRDC3	57561	ENSG00000113369	5725.26	1770.26	1.566	3.33e-05	0.0021821				SOX14	8403	ENSG00000168875	0	55.9103	-1.3322	0.01938	NA
ST8SIA4	7903	ENSG00000113532	525.518	131.389	1.4732	0.017668	0.23329				PARM1	25849	ENSG00000169116	130.928	563.995	-1.4858	0.026857	0.30102
SEC24A	10802	ENSG00000113615	490.473	215.954	1.023	0.036447	0.35876				AFAP1L2	84632	ENSG00000169129	451.042	1033.64	-1.0384	0.035368	0.35322
CPEB4	80315	ENSG00000113742	1200.65	408.844	1.4224	0.00035679	0.013797				MT1E	4493	ENSG00000169715	187.384	718.447	-1.3699	0.040573	0.3833
BCL6	604	ENSG00000113916	1992.62	585.66	1.6453	5.43e-06	0.00050412				PCDH7	5099	ENSG00000169851	107.163	495.505	-1.5873	0.01657	0.22464
CD86	942	ENSG00000114013	174.182	16.0742	2.052	0.0026728	0.065125				GPRC5C	55890	ENSG00000170412	97.1852	550.717	-1.7818	0.0076895	0.13285
USP9Y	8287	ENSG00000114374	297.398	4.19327	3.382	4.44e-07	5.86e-05				FSHR	2492	ENSG00000170820	0	74.78	-1.7488	0.004654	NA
C3orf52	79669	ENSG00000114529	280.036	71.9845	1.5276	0.0090642	0.14924				CDC42BPG	55561	ENSG00000171219	129.123	780.648	-1.9932	0.0014074	0.039828
KLHL24	54800	ENSG00000114796	482.182	204.073	1.0781	0.025411	0.29253				BAHCC1	-	ENSG00000171282	189.121	538.836	-1.2724	0.016989	0.22792
INO80D	54891	ENSG00000114933	939.65	430.509	1.0247	0.012557	0.1854				KRT15	102466658	ENSG00000171346	1277.38	5501.57	-1.7917	0.00062986	0.021191
CCL20	6364	ENSG00000115009	291.342	55.9103	1.7346	0.0054184	0.10667				HOPX	84525	ENSG00000171476	738.613	2069.38	-1.2782	0.011677	0.17773
ZAP70	7535	ENSG00000115085	836.297	332.666	1.1151	0.033606	0.34226				KRCC1	51315	ENSG00000172086	120.672	357.127	-1.2434	0.035788	0.35613
CYTIP	9595	ENSG00000115165	804.016	196.385	1.6342	0.0035696	0.080815				RCAN2	10231	ENSG00000172348	260.228	888.275	-1.4749	0.0071744	0.12781
ITGA4	3676	ENSG00000115232	346.337	83.1666	1.6162	0.0052702	0.10432				C2orf54	79919	ENSG00000172478	88.9941	336.161	-1.4331	0.024765	0.28722
IFIH1	64135	ENSG00000115267	741.203	297.023	1.1207	0.028213	0.30969				PDE3A	5139	ENSG00000172572	39.8765	342.451	-2.2123	0.00096109	0.029587
EFEMP1	2202	ENSG00000115380	2615.87	529.051	1.8966	0.00042767	0.015916				COL6A5	256076	ENSG00000172752	23.6987	242.511	-1.6955	0.018485	NA
FN1	2335	ENSG00000115414	11684.8	4726.52	1.1509	0.012772	0.18706				OVOL1	5017	ENSG00000172818	69.2018	496.204	-1.7775	0.012313	0.18382
COQ10B	80219	ENSG00000115520	849.954	355.729	1.1315	0.0083532	0.14095				RARG	5916	ENSG00000172819	378.953	1182.5	-1.4511	0.001942	0.050976
KYNU	8942	ENSG00000115919	115.557	22.3641	1.4565	0.03381	0.34338				ADCY5	111	ENSG00000173175	32.4964	303.313	-2.239	0.0010225	0.031123
PLEK	5341	ENSG00000115956	914.113	147.463	2.2005	2.34e-05	0.0016588				CSPG4	1464	ENSG00000173546	145.403	562.597	-1.5993	0.0047121	0.096872
ARID3A	1820	ENSG00000116017	198.489	62.2002	1.2806	0.033004	0.33835				HSPB7	27129	ENSG00000173641	5.28766	88.7576	-1.8067	0.010618	NA
PHF13	148479	ENSG00000116273	847.786	284.444	1.4168	0.0009836	0.030025				NET1	10276	ENSG00000173848	1203.67	3061.79	-1.2322	0.0024338	0.060662
ERRFI1	54206	ENSG00000116285	1706.39	396.963	1.7892	0.00039599	0.015046				C1QTNF1	114897	ENSG00000173918	451.66	1185.3	-1.1574	0.034817	0.35001
AMPD2	271	ENSG00000116337	914.489	286.54	1.4644	0.0018845	0.049948				PHLDA3	23612	ENSG00000174307	287.721	971.442	-1.5368	0.0014629	0.040972
RNF19B	127544	ENSG00000116514	3634.09	664.634	2.2903	8.8e-11	3.82e-08				MFSD4	148808	ENSG00000174514	113.331	444.487	-1.4705	0.021785	0.26459
IVNS1ABP	10625	ENSG00000116679	6342.23	2594.24	1.216	0.00026298	0.010908				CMKLR1	1240	ENSG00000174600	93.2888	420.026	-1.5993	0.013808	0.19714
NCF2	4688	ENSG00000116701	500.759	44.7282	2.7458	1.2e-06	0.00014073				RIN1	9610	ENSG00000174791	162.918	416.532	-1.1186	0.043607	0.39589
RGS2	5997	ENSG00000116741	2201.22	399.06	2.21	2.92e-07	4.11e-05				C17orf76-AS1	125144	ENSG00000175061	1243.56	2857.72	-1.1209	0.0019221	0.050697
ZBTB17	7709	ENSG00000116809	1096.81	509.483	1.0034	0.01599	0.21939				PHYHD1	254295	ENSG00000175287	23.1565	136.281	-1.4486	0.044491	NA
KIF21B	23046	ENSG00000116852	516.527	204.073	1.1623	0.016332	0.22269				SCUBE2	57758	ENSG00000175356	16.5231	116.713	-1.4113	0.049837	NA
NID1	4811	ENSG00000116962	2241.83	795.324	1.3686	0.00059006	0.020228				MBLAC2	153364	ENSG00000176055	6.76696	131.389	-1.4378	0.028814	NA
RLF	6018	ENSG00000117000	802.12	331.967	1.1425	0.0085102	0.14338				EPS8L2	64787	ENSG00000177106	373.003	888.275	-1.1133	0.014887	0.20902
PADI2	11240	ENSG00000117115	206.629	6.98879	2.5621	0.0002167	0.0093512				OPLAH	26873	ENSG00000178814	42.194	220.147	-1.6369	0.016489	0.22455
UAP1	6675	ENSG00000117143	1048.29	378.792	1.3278	0.0016	0.043795				GAS1	2619	ENSG00000180447	289.819	1536.14	-2.0408	0.00011271	0.0055671
GBP1	2633	ENSG00000117228	1023.84	330.57	1.2884	0.025808	0.2949				FAM83H	286077	ENSG00000180921	121.625	631.088	-1.828	0.0032572	0.074834
F3	2152	ENSG00000117525	402.765	68.4901	1.9215	0.0014783	0.041289				C1S	716	ENSG00000182326	1501.03	3486.01	-1.0485	0.03694	0.36215
PROX1	5629	ENSG00000117707	1581.35	447.981	1.6344	0.00015066	0.0070266				BGN	633	ENSG00000182492	753.024	1744.4	-1.054	0.031753	0.33211
NRP2	8828	ENSG00000118257	1775.54	711.459	1.2176	0.0014504	0.040728				RGS6	9628	ENSG00000182732	0	44.7282	-1.0772	0.042404	NA
TNFAIP3	7128	ENSG00000118503	12161.3	4704.15	1.2535	0.0017234	0.046358				GRID1	2894	ENSG00000182771	19.0461	143.27	-1.5688	0.029848	NA
TGIF2	60436	ENSG00000118707	595.461	215.255	1.289	0.0057344	0.1111				RIPK4	54101	ENSG00000183421	40.6182	209.664	-1.5592	0.025161	NA
ELL2	22936	ENSG00000118985	1455.45	628.991	1.1147	0.0039892	0.087224				ASCL2	430	ENSG00000183734	40.6279	231.329	-1.6723	0.015866	0.21845
NR4A3	8013	ENSG00000119508	1631.72	559.802	1.2856	0.01534	0.21318				KREMEN1	83999	ENSG00000183762	326.946	752.692	-1.0478	0.032135	0.33417
CSF3R	1441	ENSG00000119535	1932.09	109.025	3.4118	9.14e-11	3.82e-08				ARSI	340075	ENSG00000183876	32.159	227.834	-1.7328	0.015104	NA
TGFB3	7043	ENSG00000119699	526.397	197.084	1.1749	0.028359	0.31013				PTP4A3	11156	ENSG00000184489	400.898	978.43	-1.1013	0.032212	0.33426
GNA13	10672	ENSG00000120063	2091.51	637.377	1.5858	2.54e-05	0.0017551				GSTT1	-	ENSG00000184674	249.184	728.232	-1.3225	0.010254	0.16315
CD274	29126	ENSG00000120217	241.93	41.2338	1.9767	0.00073084	0.023994				ROR1	4919	ENSG00000185483	44.4608	208.266	-1.4779	0.033111	0.3385
PLEKHG1	57480	ENSG00000120278	1370.3	596.144	1.1061	0.0041996	0.090204				NTF3	4908	ENSG00000185652	1.99028	65.6946	-1.2539	0.037702	NA
ELF1	1997	ENSG00000120690	2027.43	767.369	1.3066	0.00028955	0.011654				KLHDC8B	200942	ENSG00000185909	204.744	507.386	-1.0866	0.048166	0.41697
HSPH1	10808	ENSG00000120694	3484.87	924.617	1.7605	5.66e-06	0.00051648				KIF18B	146909	ENSG00000186185	3.5798	71.2856	-1.4322	0.029268	NA
SOCS2	8835	ENSG00000120833	2436.14	846.342	1.3465	0.0033476	0.076425				CYP4F12	66002	ENSG00000186204	46.8825	192.192	-1.3664	0.047535	NA
DUSP4	1846	ENSG00000120875	1782.24	489.914	1.7016	2.24e-05	0.0016366				RPS23	6228	ENSG00000186468	309.697	1414.53	-1.8591	0.00043401	0.016097
TNFRSF10B	8795	ENSG00000120889	4967.34	1190.89	1.9255	5.14e-08	9.16e-06				MAPT	4137	ENSG00000186868	76.2011	406.049	-1.5471	0.027912	0.3077
TRIM25	100500827	ENSG00000121060	2190.54	946.981	1.1163	0.0036029	0.0814				COL14A1	7373	ENSG00000187955	689.625	2485.91	-1.5801	0.0022763	0.057393
GJB6	10804	ENSG00000121742	268.517	77.5755	1.341	0.028856	0.31296				C6orf132	647024	ENSG00000188112	221.452	552.813	-1.1129	0.036115	0.35776
CXCR4	7852	ENSG00000121966	3813.81	1163.63	1.4547	0.0042046	0.090204				PRELP	5549	ENSG00000188783	239.145	826.774	-1.3688	0.028177	0.30961
SASH3	54440	ENSG00000122122	421.904	117.412	1.4084	0.019063	0.24481				PCDHB11	56125	ENSG00000197479	0	43.3305	-1.045	0.046602	NA
SRGN	5552	ENSG00000122862	5934.91	1436.89	1.7564	0.00037988	0.014536				RPS4X	6191	ENSG00000198034	10019.5	23509.6	-1.1669	0.00028045	0.011372
CD97	976	ENSG00000123146	1339.81	543.029	1.1702	0.0068565	0.12439				DLL1	28514	ENSG00000198719	791.728	1789.13	-1.0564	0.01662	0.22464
ARHGAP9	64333	ENSG00000123329	467.5	178.214	1.1837	0.019801	0.24977				PAX9	5083	ENSG00000198807	52.1909	225.738	-1.4732	0.029156	0.3159
NCKAP1L	3071	ENSG00000123338	287.927	75.4789	1.4148	0.023481	0.27736				RYR3	6263	ENSG00000198838	164.596	587.058	-1.5381	0.0044489	0.093827
CDK2	1017	ENSG00000123374	696.582	288.637	1.1381	0.0093731	0.15294				POU3F3	5455	ENSG00000198914	6.32694	97.843	-1.4763	0.02943	NA
AMD1	262	ENSG00000123505	2438.71	1139.17	1.0159	0.0071361	0.12755				RP11-429J17.6	100128338	ENSG00000203499	31.7093	151.657	-1.4156	0.045592	NA
TNFAIP6	7130	ENSG00000123610	270.175	48.2226	1.7339	0.0070437	0.12673				C1orf95	375057	ENSG00000203685	17.8216	169.828	-1.5134	0.033625	NA
BATF3	55509	ENSG00000123685	148.249	34.9439	1.462	0.023379	0.27716				VWA7	80737	ENSG00000204396	0	43.3305	-1.045	0.046602	NA
G0S2	50486	ENSG00000123689	3454.31	303.313	2.8771	7.09e-08	1.2e-05				DDR1	100616237	ENSG00000204580	658.996	2114.11	-1.3975	0.010948	0.16997
KCNJ2	3759	ENSG00000123700	418.027	113.218	1.5706	0.0029424	0.069815				LGR4	55366	ENSG00000205213	213.702	969.345	-1.5916	0.014974	0.20972
AGO2	27161	ENSG00000123908	718.516	255.091	1.2563	0.015781	0.2179				CALML3-AS1	-	ENSG00000205488	1.59223	61.5013	-1.2552	0.03572	NA
PI3	5266	ENSG00000124102	678.521	116.014	1.9869	0.00062113	0.021027				RP11-706O15.5	-	ENSG00000205663	0	119.508	-2.6432	0.0001045	NA
SLPI	6590	ENSG00000124107	949.607	241.812	1.7022	0.00049112	0.017441				IGHG4	-	ENSG00000211892	76.8507	437.498	-1.7018	0.013357	0.193
ZNFX1	57169	ENSG00000124201	2061.59	728.232	1.3973	0.00012328	0.0059809				IGHA1	-	ENSG00000211895	893.459	2750.09	-1.3282	0.018613	0.24093
ZBP1	81030	ENSG00000124256	112.378	21.6652	1.4898	0.028701	0.31177				LBH	81606	ENSG00000213626	354.333	858.922	-1.1335	0.014007	0.19924
TREM1	54210	ENSG00000124731	701.002	28.654	3.4895	2.09e-09	5.96e-07				TINCR	257000	ENSG00000223573	79.2877	440.294	-1.7245	0.010845	0.16889
CDKN1A	1026	ENSG00000124762	25180.1	7874.27	1.5802	2.31e-06	0.00024187				PKD1P5	-	ENSG00000254681	162.684	596.843	-1.3792	0.033557	0.34216
EREG	2069	ENSG00000124882	659.801	162.14	1.5248	0.012122	0.18219				RP11-259G18.3	-	ENSG00000262539	9.46238	120.207	-1.5184	0.029131	NA
SH3TC1	54436	ENSG00000125089	652.39	238.318	1.1957	0.027818	0.30753				hsa-mir-145	-	ENSG00000269936	5.57279	131.389	-1.5453	0.019361	NA
IRF1	3659	ENSG00000125347	7784.63	1868.1	1.8914	1.25e-06	0.00014429
IL1B	3553	ENSG00000125538	3222.2	750.596	1.7179	0.0016414	0.044574
PAX8	7849	ENSG00000125618	78.275	1.39776	2.2913	0.0013247	NA
BMP2	650	ENSG00000125845	1606.27	285.841	2.2093	8.18e-07	9.99e-05
FFAR2	2867	ENSG00000126262	133.879	13.2787	1.8496	0.0081014	0.13795
CCR7	1236	ENSG00000126353	397.815	81.7688	1.8672	0.00058895	0.020228
RHOJ	57381	ENSG00000126785	3629.81	756.886	2.1034	7.64e-09	1.77e-06
EMR2	30817	ENSG00000127507	210.969	23.063	2.1012	0.0014256	0.040239
TICAM1	148022	ENSG00000127666	989.659	343.848	1.3546	0.0026103	0.064176
LIF	3976	ENSG00000128342	1194.65	109.724	2.4997	5.01e-05	0.0030412
APOBEC3A	100913187	ENSG00000128383	461.258	123.702	1.5784	0.002938	0.069815
DNAJB9	4189	ENSG00000128590	692.586	275.358	1.1884	0.0071995	0.12784
FLNC	2318	ENSG00000128591	4047.94	951.873	1.8239	0.00011082	0.0055242
WDFY4	-	ENSG00000128815	157.777	37.7395	1.4198	0.029675	0.31873
CGNL1	84952	ENSG00000128849	917.347	203.374	1.8873	8.18e-05	0.0043981
CCNT1	904	ENSG00000129315	966.279	406.049	1.1313	0.0071975	0.12784
EGLN3	112399	ENSG00000129521	593.298	141.872	1.8152	8.65e-05	0.0045626
STARD8	9754	ENSG00000130052	1123.93	420.026	1.2565	0.0058126	0.11219
SAT1	6303	ENSG00000130066	17955.3	6185.08	1.4617	2.61e-06	0.0002622
LDLR	102465534	ENSG00000130164	2034.09	459.163	1.965	7.62e-07	9.41e-05
ZSWIM6	57688	ENSG00000130449	1117.54	294.228	1.7298	5.84e-05	0.0033729
MAP1S	55201	ENSG00000130479	522.7	223.641	1.0675	0.025733	0.2949
HELZ2	85441	ENSG00000130589	2132.08	856.825	1.1595	0.012111	0.18219
GMFG	9535	ENSG00000130755	619.089	237.619	1.2004	0.012634	0.18629
SESN2	83667	ENSG00000130766	604.594	139.077	1.8127	0.00027515	0.011283
THEMIS2	9473	ENSG00000130775	665.543	70.5868	2.7606	2.52e-08	5.26e-06
TXLNG2P	246126	ENSG00000131002	325.953	0.698879	2.5645	0.00032631	0.012864
AKAP12	9590	ENSG00000131016	3265.32	531.847	2.2119	1.42e-05	0.0011336
LILRB2	10288	ENSG00000131042	340.985	36.3417	2.5979	2.45e-06	0.00025148
NFATC1	4772	ENSG00000131196	1527.21	407.446	1.7333	2.31e-05	0.0016511
RLIM	51132	ENSG00000131263	1561.04	553.512	1.3797	0.0003181	0.012662
EMR3	84658	ENSG00000131355	49.4532	0.698879	1.5369	0.032769	NA
GCH1	2643	ENSG00000131979	1366.49	236.92	2.3115	6.23e-09	1.5e-06
EMILIN2	84034	ENSG00000132205	514.061	162.839	1.4211	0.0043059	0.09193
PTPRE	5791	ENSG00000132334	2289.01	466.851	2.1343	4.07e-09	1.03e-06
KDM6B	23135	ENSG00000132510	8328.14	1360.72	2.4327	1.72e-11	8.48e-09
RBM38	55544	ENSG00000132819	1337.89	331.967	1.6582	0.0020438	0.053135
SLC41A1	254428	ENSG00000133065	1788.89	446.584	1.79	4.35e-05	0.0026755
EPHB2	2048	ENSG00000133216	143.63	25.1596	1.5885	0.019081	0.24481
ATP13A3	79572	ENSG00000133657	1909.87	831.666	1.0993	0.0055205	0.10848
SWAP70	23075	ENSG00000133789	3062.91	1145.46	1.329	0.00014352	0.0067811
ARNTL	406	ENSG00000133794	257.495	94.3486	1.1614	0.040542	0.3833
LYVE1	10894	ENSG00000133800	1832.79	175.419	2.6108	7.21e-06	0.00063678
RNF122	79845	ENSG00000133874	1788.17	742.908	1.133	0.01007	0.16155
IRAK2	3656	ENSG00000134070	1086.53	132.787	2.7177	2.69e-10	9.67e-08
SLC38A2	54407	ENSG00000134294	12305.4	5097.62	1.1668	0.0030579	0.071618
GRHL1	29841	ENSG00000134317	377.807	101.337	1.5106	0.008055	0.13795
EMP1	2012	ENSG00000134531	24005.2	8438.26	1.4356	3.07e-06	0.00030317
SLC43A3	29015	ENSG00000134802	694.869	307.507	1.0538	0.015899	0.21845
TMEM2	23670	ENSG00000135048	5079.75	803.711	2.417	3.36e-09	8.69e-07
FAM189A2	9413	ENSG00000135063	736.489	283.046	1.2299	0.0056978	0.1111
ADAM19	8728	ENSG00000135074	949.96	234.124	1.8167	2.28e-05	0.0016511
OASL	8638	ENSG00000135114	397.658	90.1554	1.7144	0.002349	0.058818
DTX1	1840	ENSG00000135144	707.328	118.809	2.08	0.00016663	0.0076618
PNPLA8	50640	ENSG00000135241	885.708	380.889	1.0998	0.0093245	0.1526
HILPDA	29923	ENSG00000135245	252.072	58.0069	1.6269	0.0062264	0.11735
STX11	8676	ENSG00000135604	1268.31	185.902	2.5302	2.3e-10	8.63e-08
RAB11FIP5	26056	ENSG00000135631	2215.49	1034.34	1.0099	0.0098988	0.15984
PLXNC1	10154	ENSG00000136040	251.179	75.4789	1.2888	0.03704	0.36215
LCP1	3936	ENSG00000136167	2751.95	857.524	1.5176	0.00034478	0.013468
AOAH	313	ENSG00000136250	202.683	34.2451	1.8108	0.0044952	0.094151
MYO1G	64005	ENSG00000136286	762.379	327.774	1.0657	0.024067	0.28153
ADAMTS7	11173	ENSG00000136378	1490.17	510.88	1.3325	0.0065974	0.12131
ALPK3	57538	ENSG00000136383	396.277	111.122	1.48	0.0081247	0.13795
LIMD2	80774	ENSG00000136490	944.819	289.336	1.4992	0.0012859	0.037164
BLK	640	ENSG00000136573	94.247	3.49439	2.3468	0.00082548	NA
SKIL	6498	ENSG00000136603	1630.78	519.267	1.5177	9.76e-05	0.0050038
IL10	3586	ENSG00000136634	77.0203	4.19327	1.9621	0.005871	NA
RASSF5	-	ENSG00000136653	1158.86	357.826	1.4862	0.0015025	0.041545
IL36G	56300	ENSG00000136688	271.151	31.4495	1.9426	0.0040236	0.087624
IL1RN	3557	ENSG00000136689	1973.53	891.769	1.0456	0.0099165	0.15989
ARPC5L	81873	ENSG00000136950	1440.5	639.474	1.0742	0.0066806	0.12229
CCL21	6366	ENSG00000137077	33344.2	6201.15	2.2703	9.49e-11	3.82e-08
PIM1	5292	ENSG00000137193	3361.85	1160.14	1.4394	3.25e-05	0.0021539
IRF4	3662	ENSG00000137265	388.685	58.0069	2.1722	0.00013027	0.0062092
HMGA1	3159	ENSG00000137309	2237.85	930.208	1.1709	0.0019897	0.052102
IER3	8870	ENSG00000137331	16925.4	5820.96	1.4559	7.91e-06	0.00068791
TLR2	7097	ENSG00000137462	288.527	28.654	2.2045	0.00077268	0.024916
SORL1	6653	ENSG00000137642	856.492	306.109	1.2948	0.0065055	0.12023
PPP2R1B	5519	ENSG00000137713	963.599	294.228	1.5293	0.00050756	0.017753
THBS1	7057	ENSG00000137801	3913.29	1341.15	1.3963	0.00091939	0.028546
PLCB2	5330	ENSG00000137841	550.037	201.277	1.2601	0.0088362	0.14705
BCAR3	8412	ENSG00000137936	490.812	209.664	1.0371	0.044739	0.39957
ARHGAP29	9411	ENSG00000137962	2327.3	1035.04	1.0781	0.0050278	0.10137
FBXO11	80204	ENSG00000138081	1305.67	579.371	1.0719	0.0075193	0.13137
DUSP5	1847	ENSG00000138166	4226.71	1267.07	1.6156	1.03e-05	0.00085946
SEMA7A	8482	ENSG00000138623	333.787	101.337	1.3467	0.020975	0.25872
MMRN1	22915	ENSG00000138722	7834.82	1300.61	2.2905	4.22e-07	5.83e-05
CXCL9	4283	ENSG00000138755	294.923	22.3641	2.4124	0.0002486	0.010431
PARVG	64098	ENSG00000138964	428.659	176.816	1.0976	0.027091	0.30194
SLC38A4	55089	ENSG00000139209	194.303	17.472	2.0923	0.0021296	0.05471
PHLDA1	22822	ENSG00000139289	2480.69	882.684	1.3825	0.00020143	0.0088264
DUSP6	1848	ENSG00000139318	3349.22	1081.86	1.5274	1.17e-05	0.00095094
FAM222A	84915	ENSG00000139438	126.06	25.8585	1.4358	0.035144	0.35222
VPS37B	79720	ENSG00000139722	1569.69	475.936	1.5657	0.00013224	0.0062753
TLE3	7090	ENSG00000140332	1813.31	783.443	1.1116	0.0046754	0.096636
BCL2A1	597	ENSG00000140379	572.136	92.9509	1.7562	0.0076414	0.13244
DNAJA4	55466	ENSG00000140403	400.732	171.225	1.0369	0.044447	0.39918
MESDC1	59274	ENSG00000140406	1954.47	888.275	1.047	0.0070141	0.12641
ITGAX	3687	ENSG00000140678	964.492	102.735	2.715	1.11e-07	1.84e-05
CDH13	1012	ENSG00000140945	1933.16	869.405	1.0431	0.013117	0.19082
IRF8	3394	ENSG00000140968	965.826	122.304	2.3793	2.15e-05	0.001591
SSH2	85464	ENSG00000141298	634.635	266.273	1.067	0.035469	0.35362
ARRB2	409	ENSG00000141480	1033.58	276.756	1.644	0.00070705	0.023497
PIK3R5	23533	ENSG00000141506	610.343	69.8879	2.5563	2.05e-06	0.00022265
SLC16A3	102465472	ENSG00000141526	1194.63	192.192	2.0621	0.00035804	0.013797
TNFRSF11A	8792	ENSG00000141655	453.326	148.162	1.344	0.011214	0.17212
PMAIP1	5366	ENSG00000141682	1021.76	475.936	1.0066	0.012707	0.18636
VAV1	7409	ENSG00000141968	396.363	106.23	1.3649	0.031569	0.33114
MYO1F	4542	ENSG00000142347	1047	283.046	1.6897	0.00010628	0.0053234
SIGLEC10	89790	ENSG00000142512	75.0834	10.4832	1.4618	0.040133	NA
EFHD2	79180	ENSG00000142634	3793.08	1387.27	1.3225	0.0011444	0.033979
BCL10	8915	ENSG00000142867	699.115	234.823	1.3752	0.0037036	0.082642
CYR61	3491	ENSG00000142871	5924.63	2288.83	1.2977	6.6e-05	0.0037179
ZNF697	90874	ENSG00000143067	270.94	32.1484	2.1894	0.00049633	0.017569
CTTNBP2NL	55917	ENSG00000143079	650.258	260.682	1.1732	0.0088039	0.14689
CD53	963	ENSG00000143119	804.893	264.875	1.4038	0.0028387	0.068186
FCGR2A	9103	ENSG00000143226	517.846	51.717	2.7599	1.28e-07	2.08e-05
ABL2	27	ENSG00000143322	4174.18	558.404	2.7209	2.84e-15	2.81e-12
RGS16	6004	ENSG00000143333	7907.7	2540.42	1.3874	0.0067339	0.12258
MCL1	4170	ENSG00000143384	19823	7688.37	1.2971	3.88e-05	0.0024816
DYRK3	8444	ENSG00000143479	315.502	61.5013	1.928	0.00039209	0.01495
DUSP10	11221	ENSG00000143507	522.095	228.533	1.0388	0.030043	0.32134
TP53BP2	7159	ENSG00000143514	2114.62	477.334	1.9876	1.12e-07	1.84e-05
S100A8	6279	ENSG00000143546	10238.5	3308.49	1.5054	7.43e-05	0.0041009
CEP170	645455	ENSG00000143702	784.365	242.511	1.5054	0.00078043	0.025092
FAM171B	165215	ENSG00000144369	358.768	130.69	1.2138	0.022177	0.26808
CXCR7	57007	ENSG00000144476	1864.96	689.793	1.254	0.0081155	0.13795
CSRNP1	64651	ENSG00000144655	7246.18	2850.73	1.2642	0.00022611	0.0095981
NFKBIZ	64332	ENSG00000144802	6110.45	2052.61	1.4705	3.4e-05	0.0022006
PHLDB2	90102	ENSG00000144824	1675.02	449.379	1.6807	0.00020677	0.0090239
TIFA	92610	ENSG00000145365	649.611	173.322	1.6285	0.0011402	0.033947
FEM1C	56929	ENSG00000145780	1068.69	348.042	1.454	0.00075712	0.024516
DOK3	79930	ENSG00000146094	207.294	35.6428	1.8216	0.0038455	0.08472
FGD2	221472	ENSG00000146192	165.815	46.8249	1.3246	0.035585	0.35445
NFKBIE	4794	ENSG00000146232	786.705	181.708	1.8592	5.73e-05	0.0033481
WTAP	9589	ENSG00000146457	1971.5	806.506	1.1991	0.0010694	0.032387
CREB5	9586	ENSG00000146592	248.097	59.4047	1.4487	0.02453	0.28502
IL2RG	3561	ENSG00000147168	907.565	353.633	1.1482	0.02622	0.29804
DOK2	9046	ENSG00000147443	375.644	99.2408	1.4664	0.014476	0.20469
DOCK5	80005	ENSG00000147459	1589.03	425.617	1.7163	4.77e-05	0.0029091
UHRF2	115426	ENSG00000147854	2254.23	891.07	1.2056	0.004905	0.099697
PLIN2	123	ENSG00000147872	746.546	166.333	1.882	8.33e-05	0.0044372
C9orf72	203228	ENSG00000147894	485.699	190.095	1.1266	0.0341	0.34568
UGCG	7357	ENSG00000148154	2275.58	760.38	1.3749	0.0041895	0.090204
SLC25A25	114789	ENSG00000148339	2650.17	1158.04	1.1158	0.0017302	0.046426
ADD3	120	ENSG00000148700	1867.74	793.926	1.1329	0.0040195	0.087624
PPRC1	23082	ENSG00000148840	1946.35	609.422	1.554	2.77e-05	0.0018816
ITPRIP	85450	ENSG00000148841	2999.04	752.692	1.8602	2.06e-07	3.11e-05
ADM	133	ENSG00000148926	1828.9	597.541	1.4147	0.0025641	0.063326
FERMT3	83706	ENSG00000149781	588.017	213.857	1.2655	0.0088751	0.14747
CDC42EP2	10435	ENSG00000149798	541.204	229.931	1.0516	0.038146	0.36913
ARID5B	84159	ENSG00000150347	2702.38	717.05	1.7924	2.83e-07	4.11e-05
CCDC102B	79839	ENSG00000150636	225.908	48.2226	1.529	0.019178	0.24517
FOXO1	2308	ENSG00000150907	1470.15	624.099	1.1411	0.0028352	0.068186
CCRN4L	25819	ENSG00000151014	617.637	70.5868	2.7096	1.43e-08	3.23e-06
IPMK	253430	ENSG00000151151	485.994	183.106	1.1856	0.022698	0.27269
ADAMTS12	81792	ENSG00000151388	209.998	36.3417	1.7486	0.0068905	0.12459
ADAM8	101	ENSG00000151651	1119.2	322.183	1.5094	0.003683	0.082352
ACSL1	2180	ENSG00000151726	901.73	331.967	1.2226	0.016783	0.22573
SAV1	60485	ENSG00000151748	1570.52	694.686	1.0673	0.010284	0.16315
BAG3	9531	ENSG00000151929	4769	1789.83	1.3304	8.33e-05	0.0044372
GLT1D1	144423	ENSG00000151948	87.2244	4.89215	1.9904	0.0050788	NA
SCHIP1	29970	ENSG00000151967	90.1432	17.472	1.3911	0.045742	NA
PTPN14	5784	ENSG00000152104	569.485	246.704	1.0254	0.044604	0.39957
HSPB8	26353	ENSG00000152137	1134.24	362.019	1.3931	0.0066658	0.12229
USP12	219333	ENSG00000152484	2163.05	790.432	1.3396	0.00047094	0.016835
GJA1	2697	ENSG00000152661	8832.88	2811.59	1.5387	2.05e-05	0.0015345
PRDM8	56978	ENSG00000152784	643.73	79.6722	2.6136	4.28e-08	7.89e-06
PLOD2	5352	ENSG00000152952	619.9	277.455	1.0112	0.034528	0.34839
STK32B	55351	ENSG00000152953	761.715	86.661	2.4403	2.39e-05	0.0016788
BCL2L11	10018	ENSG00000153094	782.016	234.124	1.5084	0.0018018	0.048181
CMTM7	112616	ENSG00000153551	299.894	106.23	1.2057	0.032297	0.33426
CNKSR3	154043	ENSG00000153721	3796.47	527.654	2.6367	1.3e-12	6.74e-10
MCOLN2	255231	ENSG00000153898	148.261	34.2451	1.4485	0.026813	0.30102
CHD1	1105	ENSG00000153922	1912.57	586.359	1.5673	5.9e-05	0.0033729
SEMA3D	223117	ENSG00000153993	736.295	227.834	1.4338	0.0050579	0.10148
GBP5	115362	ENSG00000154451	322.892	62.2002	1.8698	0.0011547	0.034098
PIEZO2	63895	ENSG00000154864	1060.9	216.652	1.9757	5.09e-05	0.0030751
MARCKS	-	ENSG00000155130	4603.03	1960.36	1.1553	0.00084654	0.02682
SAMSN1	64092	ENSG00000155307	615.648	106.23	1.8748	0.0022727	0.057393
SLC7A7	9056	ENSG00000155465	307.025	92.252	1.3682	0.018004	0.23658
PIK3AP1	118788	ENSG00000155629	309.956	35.6428	2.3711	6.36e-05	0.0036178
SLA	6503	ENSG00000155926	458.015	119.508	1.4294	0.021319	0.26089
BACH1	100379661	ENSG00000156273	1215.57	350.138	1.6418	4.01e-05	0.002521
RAB11FIP1	80223	ENSG00000156675	928.882	316.592	1.3945	0.0012542	0.036491
B3GNT7	93010	ENSG00000156966	596.944	66.3935	2.5324	5.52e-06	0.00050862
ETS2	2114	ENSG00000157557	16379	6395.44	1.2769	0.00015631	0.0072281
COLEC12	81035	ENSG00000158270	949.062	355.03	1.2479	0.0072327	0.12822
SHROOM4	57477	ENSG00000158352	1331.75	566.791	1.1249	0.0053892	0.10648
B4GALT5	9334	ENSG00000158470	1986.46	784.142	1.2456	0.00072375	0.023833
CD1A	909	ENSG00000158477	197.1	41.9327	1.639	0.0082886	0.14031
NCF1	653361	ENSG00000158517	164.676	18.1708	1.929	0.0046858	0.096636
PPP1R15B	84919	ENSG00000158615	4149.83	1409.64	1.4685	1.05e-05	0.00087435
SLC45A3	85414	ENSG00000158715	430.199	104.133	1.7121	0.0010699	0.032387
SPATA2L	124044	ENSG00000158792	314.78	107.627	1.2671	0.020657	0.25684
EPB49	2039	ENSG00000158856	2119.89	635.98	1.4611	0.004866	0.09921
ADAMTS4	9507	ENSG00000158859	9617.32	668.827	3.5924	1.52e-24	5.51e-21
FCER1G	2207	ENSG00000158869	222.959	60.8025	1.3181	0.041067	0.38467
STC1	6781	ENSG00000159167	7322.14	636.679	3.2021	3.1e-15	2.81e-12
RCAN1	1827	ENSG00000159200	11032.5	663.935	3.6451	6.05e-18	9.39e-15
PADI4	23569	ENSG00000159339	58.176	4.19327	1.4791	0.040541	NA
HK2	3099	ENSG00000159399	639.292	166.333	1.6607	0.00089186	0.02793
LYPD5	284348	ENSG00000159871	506.317	179.612	1.2953	0.0075438	0.13138
KALRN	8997	ENSG00000160145	919.436	273.262	1.533	0.0010943	0.033033
TFF3	7033	ENSG00000160180	2207.67	550.717	1.7749	8.55e-05	0.0045316
ITGB2	3689	ENSG00000160255	1984.02	402.554	2.1152	5.05e-08	9.14e-06
RALGDS	5900	ENSG00000160271	6208.66	2748.69	1.0836	0.0049082	0.099697
SLC25A44	9673	ENSG00000160785	1012.09	255.79	1.7914	2.18e-05	0.0015977
HK3	3101	ENSG00000160883	159.476	23.063	1.8534	0.0049483	0.10014
C5orf45	51149	ENSG00000161010	961.4	422.822	1.0714	0.011186	0.17212
SQSTM1	8878	ENSG00000161011	5594.2	2353.12	1.13	0.0072688	0.12865
ITGA5	3678	ENSG00000161638	5644.58	2536.93	1.0811	0.0019346	0.050903
CXCL16	58191	ENSG00000161921	749.924	278.154	1.1964	0.02314	0.27512
DCP1A	-	ENSG00000162290	635.862	290.035	1.0089	0.023826	0.28021
TAL1	6886	ENSG00000162367	640.694	285.841	1.0275	0.025687	0.29477
KLHL21	9903	ENSG00000162413	2255.98	972.839	1.0899	0.011858	0.17935
PDPN	10630	ENSG00000162493	1224.85	303.313	1.7568	0.00020878	0.0090752
LAPTM5	7805	ENSG00000162511	5870.77	1550.11	1.798	2.91e-07	4.11e-05
DNAJB4	11080	ENSG00000162616	2609.12	598.939	1.9538	4.24e-07	5.83e-05
GBP2	2634	ENSG00000162645	2479.41	816.989	1.4434	0.00071065	0.023545
VCAM1	7412	ENSG00000162692	1836.39	404.651	1.9984	4.33e-07	5.86e-05
SLC30A7	148867	ENSG00000162695	655.505	275.358	1.114	0.012705	0.18636
ZNF281	23528	ENSG00000162702	276.201	95.0475	1.2324	0.029898	0.3201
NLRP3	114548	ENSG00000162711	387.2	101.337	1.4162	0.023388	0.27716
FCGR3B	2215	ENSG00000162747	314.936	11.1821	2.9051	1.3e-05	0.001044
CNST	163882	ENSG00000162852	882.8	394.867	1.0484	0.013309	0.19284
MAPKAPK2	9261	ENSG00000162889	3001.69	930.907	1.5685	2.06e-05	0.0015345
FAIM3	9214	ENSG00000162894	181.115	44.7282	1.4475	0.022569	0.2716
REL	5966	ENSG00000162924	950.822	195.686	2.0577	1.08e-06	0.00012719
NEURL3	93082	ENSG00000163121	85.2281	4.89215	1.8938	0.0080107	NA
CTSS	1520	ENSG00000163131	1797.49	554.91	1.5615	5.24e-05	0.0031088
MSX1	4487	ENSG00000163132	1578.19	699.578	1.0813	0.0051081	0.10201
CDC42EP3	10602	ENSG00000163171	1352.32	582.166	1.0708	0.020857	0.25785
IVL	3713	ENSG00000163207	527.58	158.645	1.3549	0.020628	0.25679
SPRR3	6707	ENSG00000163209	1256.82	332.666	1.4388	0.018546	0.2405
S100A9	6280	ENSG00000163220	7740.26	2182.6	1.7153	5.38e-07	6.88e-05
S100A12	6283	ENSG00000163221	121.443	16.0742	1.6831	0.015483	0.21489
CCNYL1	100616361	ENSG00000163249	664.184	299.12	1.0213	0.024003	0.28153
ANTXR2	118429	ENSG00000163297	1259.47	284.444	1.9289	7.08e-06	0.00063108
CLDN1	9076	ENSG00000163347	541.577	71.2856	2.273	8.95e-05	0.0047006
PROK2	60675	ENSG00000163421	146.122	6.98879	2.1343	0.0025402	0.06288
CXCR1	3577	ENSG00000163464	81.6017	6.28991	1.6718	0.01984	NA
TRAT1	50852	ENSG00000163519	137.062	32.1484	1.3685	0.041433	0.38508
NUAK2	81788	ENSG00000163545	419.066	175.419	1.0771	0.031052	0.32666
MNDA	4332	ENSG00000163563	179.029	30.0518	1.6735	0.012343	0.184
ADAMTS9	56999	ENSG00000163638	2650.34	773.659	1.6512	6.48e-06	0.0005851
TIPARP	25976	ENSG00000163659	2276.04	1065.79	1.0045	0.010879	0.16912
PTX3	5806	ENSG00000163661	529.687	141.872	1.3786	0.028718	0.31177
CXCL3	2921	ENSG00000163734	1209.45	189.396	2.3627	1.88e-07	2.93e-05
TM4SF18	116441	ENSG00000163762	1122.15	383.684	1.4137	0.00044991	0.016462
ZC3H12A	102465438	ENSG00000163874	3194.06	1158.04	1.3594	0.00022444	0.0095645
SGMS2	166929	ENSG00000164023	511.901	175.419	1.2897	0.014641	0.20609
OTUD4	54726	ENSG00000164164	2300.94	603.132	1.7958	9e-07	0.0001075
STARD4	134429	ENSG00000164211	442.92	146.765	1.3662	0.0060416	0.11458
STK17A	9263	ENSG00000164543	706.171	301.916	1.0986	0.011866	0.17935
HEY1	23462	ENSG00000164683	1052.12	321.484	1.5604	0.00011328	0.00557
TAGAP	117289	ENSG00000164691	704.359	274.659	1.1238	0.03691	0.36215
SOX17	64321	ENSG00000164736	2960.26	1179.01	1.2473	0.00027854	0.011372
DLC1	10395	ENSG00000164741	3125.29	927.412	1.5854	0.00015598	0.0072281
PDP1	54704	ENSG00000164951	543.367	215.954	1.1289	0.027528	0.30611
NFIL3	4783	ENSG00000165030	1799.6	398.361	2.0077	1.31e-07	2.1e-05
CYBB	1536	ENSG00000165168	300.166	40.535	2.2539	9.4e-05	0.0048842
PIGA	5277	ENSG00000165195	392.039	161.441	1.0925	0.030377	0.32268
PGM2L1	283209	ENSG00000165434	758.031	122.304	2.2797	2.04e-06	0.00022265
C10orf10	11067	ENSG00000165507	4706.84	1383.08	1.6189	4.3e-05	0.0026734
ARL5B	221079	ENSG00000165997	2385.74	911.338	1.2991	0.0002218	0.0094894
RAB8B	51762	ENSG00000166128	1345.83	512.977	1.2675	0.0018704	0.049696
ARIH1	693215	ENSG00000166233	1423.61	639.474	1.0619	0.006423	0.11942
PLEKHF1	79156	ENSG00000166289	511.933	152.356	1.3871	0.015541	0.21541
PRKCB	5579	ENSG00000166501	382.256	52.4159	2.124	0.00050062	0.017663
CLEC4E	26253	ENSG00000166523	58.6337	2.79552	1.5124	0.036218	NA
NDEL1	81565	ENSG00000166579	1856.36	880.587	1.0018	0.005899	0.11303
MMP10	4319	ENSG00000166670	285.744	0	4.0278	2.01e-09	5.89e-07
NNMT	4837	ENSG00000166741	1805.05	686.998	1.2863	0.00075802	0.024516
STX3	6809	ENSG00000166900	781.785	280.25	1.3207	0.0028365	0.068186
C15orf48	100126311	ENSG00000166920	93.1528	4.89215	2.0578	0.0036811	NA
NKX3-1	4824	ENSG00000167034	105.634	16.0742	1.6022	0.020708	NA
C15orf39	56905	ENSG00000167173	780.043	345.945	1.0453	0.019026	0.24481
IRGQ	126298	ENSG00000167378	457.909	190.095	1.1007	0.022912	0.27322
NCKAP5L	57701	ENSG00000167566	908.754	286.54	1.4013	0.0069172	0.12487
NFKBID	84807	ENSG00000167604	1113.32	157.248	2.421	8.42e-07	0.0001017
DAPK3	693222	ENSG00000167657	1515.5	692.589	1.013	0.020221	0.25375
SLC43A2	124935	ENSG00000167703	665.623	120.906	2.0727	5.41e-05	0.0031769
ANGPTL4	51129	ENSG00000167772	424.786	91.5531	1.8708	0.00025268	0.010541
CD300A	11314	ENSG00000167851	245.277	39.1372	1.8622	0.0035281	0.080042
TMEM88	92162	ENSG00000167874	244.209	43.3305	1.786	0.0046864	0.096636
KRT24	192666	ENSG00000167916	206.408	3.49439	1.6518	0.022095	0.26768
MAP4K2	5871	ENSG00000168067	657.829	282.347	1.0616	0.027124	0.30201
DDIT4	54541	ENSG00000168209	1493.69	668.827	1.0467	0.013542	0.1944
BDKRB2	624	ENSG00000168398	593.563	187.998	1.3422	0.01603	0.21968
CMAHP	-	ENSG00000168405	1014.46	425.617	1.0558	0.042121	0.38857
RAB31	11031	ENSG00000168461	1066.82	486.42	1.0096	0.023596	0.27841
IL7R	3575	ENSG00000168685	824.929	262.778	1.3604	0.011794	0.179
PKIG	11142	ENSG00000168734	1224.98	546.523	1.0685	0.0067253	0.12258
TSPAN5	10098	ENSG00000168785	972.257	357.826	1.2789	0.0047408	0.097205
SNTB2	6645	ENSG00000168807	2624.91	907.844	1.4356	3.66e-05	0.0023523
PXDC1	221749	ENSG00000168994	1416.63	424.219	1.4843	0.0031537	0.073386
CXCL11	6373	ENSG00000169248	110.959	6.28991	1.4642	0.042573	0.39174
ARL13B	200894	ENSG00000169379	585.294	227.136	1.1789	0.016309	0.22265
IL8	3576	ENSG00000169429	8488.91	966.549	2.6554	1.37e-07	2.15e-05
SPRR1B	6699	ENSG00000169469	2681.58	767.369	1.5625	0.0012748	0.036943
SPRR1A	6698	ENSG00000169474	1592.66	278.154	2.0976	6.42e-05	0.0036312
GPR183	1880	ENSG00000169508	1184.82	329.172	1.5045	0.0062822	0.11785
LUZP1	7798	ENSG00000169641	2301.54	634.582	1.7308	1.77e-06	0.00019859
ITGAM	3684	ENSG00000169896	349.491	48.9215	2.2414	8.06e-05	0.0043565
TM4SF1	4071	ENSG00000169908	27620.1	4248.48	2.5411	4.23e-14	3.07e-11
ZFPM2	23414	ENSG00000169946	378.65	91.5531	1.5222	0.013449	0.19333
FAM115C	285966	ENSG00000170379	294.289	58.0069	1.7536	0.0039773	0.08714
PFKFB3	5209	ENSG00000170525	8624.93	1209.06	2.6581	1.15e-14	8.9e-12
SERPINB9	5272	ENSG00000170542	2326.04	405.35	2.1034	5.77e-05	0.0033541
AKAP13	102465803	ENSG00000170776	3629.84	1237.02	1.4299	0.00021685	0.0093512
PPM1D	8493	ENSG00000170836	736.447	301.217	1.1519	0.0091438	0.1501
KIAA0232	9778	ENSG00000170871	717.651	296.325	1.1433	0.0089086	0.14758
HAS2	3037	ENSG00000170961	419.124	150.259	1.1673	0.043953	0.39752
FPR2	2358	ENSG00000171049	158.488	4.19327	2.2919	0.0012559	0.036491
FPR1	2357	ENSG00000171051	635.609	16.0742	3.2512	7.5e-07	9.37e-05
SOX7	83595	ENSG00000171056	1355.21	458.464	1.3734	0.0031952	0.073832
SOCS5	9655	ENSG00000171150	966.261	335.462	1.3577	0.0023936	0.059795
RBKS	64080	ENSG00000171174	331.415	115.315	1.254	0.020752	0.25731
CHD7	55636	ENSG00000171316	788.253	308.206	1.2126	0.005704	0.1111
ASXL1	171023	ENSG00000171456	3327.47	1058.8	1.5453	1.15e-05	0.00094451
TMEM51	55092	ENSG00000171729	436.945	158.645	1.1954	0.029519	0.31792
RASGRP4	115727	ENSG00000171777	110.803	13.2787	1.8636	0.0063008	0.11785
JMJD1C	221037	ENSG00000171988	3585	790.432	2.0481	2.18e-09	6.08e-07
MOB3A	126308	ENSG00000172081	1095.59	503.193	1.0148	0.016166	0.22126
ISG20	3669	ENSG00000172183	1056.05	206.169	2.0483	1.77e-05	0.0013617
MBOAT1	154141	ENSG00000172197	354.66	146.765	1.0553	0.049135	0.42174
CLEC12A	160364	ENSG00000172322	87.2711	11.1821	1.611	0.022244	NA
KLHL6	89857	ENSG00000172578	232.996	58.7058	1.424	0.025089	0.28973
RND1	27289	ENSG00000172602	8008.61	1728.33	2.0512	3.12e-08	6.05e-06
AC068491.1	541471	ENSG00000172965	368.283	129.991	1.2632	0.01522	0.21204
ZBTB21	49854	ENSG00000173276	1061.7	274.659	1.7559	3.94e-05	0.0024873
PPP1R3B	79660	ENSG00000173281	680.803	172.623	1.6824	0.00088513	0.0278
TRIB1	10221	ENSG00000173334	2985.1	1056.01	1.3893	0.00019744	0.0086866
TNFRSF10D	8793	ENSG00000173530	2051.61	651.355	1.5253	7.3e-05	0.0040459
NABP1	64859	ENSG00000173559	451.697	99.2408	1.8053	0.00074194	0.024212
PLK3	1263	ENSG00000173846	1124.33	443.788	1.2146	0.003664	0.082095
43527	115123	ENSG00000173926	517.473	74.0812	2.3311	8.95e-06	0.00076016
KLHL15	80311	ENSG00000174010	752.119	327.075	1.0438	0.030563	0.3234
LEMD3	23592	ENSG00000174106	841.804	374.599	1.0377	0.021292	0.26085
DENND4A	10260	ENSG00000174485	1250.07	305.41	1.7676	0.00021899	0.0094063
EMR1	2015	ENSG00000174837	82.121	4.19327	1.8649	0.0092978	NA
ZDHHC14	79683	ENSG00000175048	631.646	280.949	1.0307	0.025835	0.2949
YPEL2	388403	ENSG00000175155	2491.94	540.932	2.0459	2.7e-08	5.54e-06
DDIT3	1649	ENSG00000175197	281.49	104.832	1.1617	0.035397	0.35322
LRRC25	126364	ENSG00000175489	94.4089	6.98879	1.9222	0.0064959	NA
LONRF3	79836	ENSG00000175556	533.174	57.3081	2.6613	4.47e-07	5.86e-05
UCP2	7351	ENSG00000175567	566.843	125.099	1.8105	0.00062691	0.021157
FOSL1	8061	ENSG00000175592	3397.84	462.658	2.5994	4.89e-10	1.56e-07
TMEM70	54968	ENSG00000175606	1521.41	362.019	1.8885	2.97e-06	0.00029575
MLXIP	22877	ENSG00000175727	1132.8	505.988	1.0632	0.0080145	0.13766
NR2F1	7025	ENSG00000175745	345.806	74.0812	1.6119	0.01023	0.1631
TUBB6	84617	ENSG00000176014	2882.83	1128.69	1.241	0.0016489	0.044574
SYNE3	161176	ENSG00000176438	679.245	277.455	1.1351	0.014976	0.20972
KBTBD11	9920	ENSG00000176595	648.095	113.218	2.2048	2.23e-06	0.00023708
B3GNT5	84002	ENSG00000176597	557.853	159.344	1.5792	0.00083599	0.026642
RNF152	220441	ENSG00000176641	615.116	215.255	1.2959	0.009708	0.15746
FOXC2	2303	ENSG00000176692	234.729	37.7395	1.8158	0.0050418	0.10146
BASP1	10409	ENSG00000176788	1094.1	403.952	1.1569	0.040046	0.38007
C8orf4	56892	ENSG00000176907	2140.3	637.377	1.5268	0.001236	0.036107
RHOG	391	ENSG00000177105	947.56	409.543	1.068	0.020343	0.25439
HIC1	3090	ENSG00000177374	627.666	211.76	1.3567	0.0052237	0.10368
TGIF1	7050	ENSG00000177426	1507.02	677.912	1.0491	0.010527	0.16566
CD163	9332	ENSG00000177575	118.886	20.9664	1.6117	0.016533	0.22464
CD163L1	283316	ENSG00000177675	141.126	9.08542	2.4593	0.00023006	0.0096903
ZC3H12D	340152	ENSG00000178199	356.713	102.735	1.371	0.022562	0.2716
CD28	940	ENSG00000178562	287.95	75.4789	1.5297	0.0076565	0.13249
GPR35	2859	ENSG00000178623	116.463	20.9664	1.5493	0.022804	0.27285
APOLD1	81575	ENSG00000178878	3266.29	583.564	2.3189	7.15e-11	3.24e-08
FBXO34	55030	ENSG00000178974	845.343	371.804	1.0514	0.020144	0.25306
EXOC3L1	283849	ENSG00000179044	682.643	160.742	1.7655	0.00054466	0.01885
ZBTB18	10472	ENSG00000179456	526.972	221.545	1.0711	0.032243	0.33426
ALOX12B	242	ENSG00000179477	82.2151	11.1821	1.4977	0.035119	NA
FCER1A	2205	ENSG00000179639	413.597	62.8991	1.7256	0.010534	0.16566
MYADM	91663	ENSG00000179820	3873.22	1477.43	1.296	0.00032671	0.012864
SERTAD2	9792	ENSG00000179833	1548	722.641	1.0074	0.011121	0.17167
PPP1R14BP3	-	ENSG00000179967	152.168	33.5462	1.4581	0.027918	0.3077
HERC2P3	283755	ENSG00000180229	480.841	102.735	1.8013	0.0011509	0.034078
HCLS1	3059	ENSG00000180353	1087.67	387.878	1.2914	0.0074383	0.1308
NRIP1	8204	ENSG00000180530	434.294	187.998	1.0332	0.039667	0.37713
MB21D2	151963	ENSG00000180611	394.883	46.126	2.4227	2.44e-05	0.0016981
PRF1	5551	ENSG00000180644	721.676	263.477	1.1999	0.0264	0.29916
AC007362.1	-	ENSG00000180672	335.333	116.014	1.2632	0.019401	0.24658
CXCR2	3579	ENSG00000180871	212.487	18.1708	1.9945	0.0040787	0.088645
LSMEM1	286006	ENSG00000181016	363.181	71.2856	1.8717	0.00093506	0.028867
AEN	64782	ENSG00000181026	669.664	229.931	1.3581	0.0032975	0.075599
P2RY13	53829	ENSG00000181631	97.4048	6.28991	2.1074	0.0025687	NA
P2RY8	286530	ENSG00000182162	379.031	92.252	1.598	0.0059076	0.11303
SYNM	23336	ENSG00000182253	725.045	265.574	1.1893	0.029257	0.31603
CLN8	100500912	ENSG00000182372	932.179	276.756	1.589	0.00012682	0.0060987
PLCXD1	55344	ENSG00000182378	381.383	116.713	1.3105	0.028479	0.31073
NCF1B	654816	ENSG00000182487	120.688	14.6765	1.8335	0.0074198	0.13068
CSF1R	1436	ENSG00000182578	371.012	90.1554	1.5483	0.010236	0.1631
C16orf72	29035	ENSG00000182831	1635.4	622.002	1.2695	0.001904	0.050342
GPR97	222487	ENSG00000182885	386.148	3.49439	4.2303	2.15e-11	1.02e-08
GPR132	29933	ENSG00000183484	431.004	79.6722	1.7794	0.0042084	0.090204
MX2	4600	ENSG00000183486	1663.35	476.635	1.3954	0.0184	0.23956
UPP1	7378	ENSG00000183696	3221.8	712.856	1.8925	7.28e-05	0.0040459
CCR4	1233	ENSG00000183813	211.47	13.9776	2.5542	9.45e-05	0.0048842
UTY	7404	ENSG00000183878	240.553	2.79552	2.3346	0.0010996	0.0331
ST6GALNAC3	256435	ENSG00000184005	345.608	113.917	1.3352	0.011596	0.17674
PPP1R2	5504	ENSG00000184203	1576.51	737.317	1.006	0.010838	0.16889
OAF	220323	ENSG00000184232	1660.77	748.499	1.0387	0.014041	0.19945
EFNA5	1946	ENSG00000184349	516.306	76.8767	2.2757	1.7e-05	0.0013206
DUSP8	1850	ENSG00000184545	723.049	130.69	2.1847	1.28e-06	0.00014605
APOBR	55911	ENSG00000184730	415.005	163.538	1.1069	0.041197	0.38467
OSBP2	23762	ENSG00000184792	564.426	165.634	1.549	0.00096669	0.029675
FMNL1	752	ENSG00000184922	1080.04	290.734	1.643	0.00063493	0.021295
MAFF	23764	ENSG00000185022	8283.23	1399.16	2.319	2.94e-08	5.81e-06
FAM43A	131583	ENSG00000185112	1551.19	714.254	1.0283	0.0086232	0.14452
TNFAIP2	7127	ENSG00000185215	5010.92	1573.18	1.5226	0.00018214	0.0082002
SOCS1	8651	ENSG00000185338	402.919	141.872	1.2759	0.012707	0.18636
FAM174B	400451	ENSG00000185442	463.726	155.85	1.2394	0.032725	0.33605
GPRIN3	285513	ENSG00000185477	214.364	65.6946	1.3057	0.029506	0.31792
KRT6B	3854	ENSG00000185479	3281.26	1290.83	1.1844	0.010737	0.16823
IRF7	3665	ENSG00000185507	2236.86	697.481	1.4509	0.0030331	0.071189
PMEL	6490	ENSG00000185664	377.095	72.6834	1.4654	0.032534	0.33562
C16orf54	105369277	ENSG00000185905	264.814	27.9552	2.3365	0.00017085	0.0078008
ZNF267	10308	ENSG00000185947	200.247	45.4271	1.6102	0.0080189	0.13766
ZNRF1	84937	ENSG00000186187	962.302	378.792	1.1905	0.0089781	0.14813
CD300E	342510	ENSG00000186407	224.788	65.6946	1.2597	0.049635	0.42404
FCAR	2204	ENSG00000186431	158.25	13.2787	2.0055	0.0038802	0.085185
KPNA4	3840	ENSG00000186432	1422.58	628.991	1.0875	0.0043312	0.092288
GNG2	54331	ENSG00000186469	334.26	119.508	1.1881	0.036378	0.35873
KLK12	43849	ENSG00000186474	133.957	27.2563	1.4788	0.028367	0.31013
INSIG1	3638	ENSG00000186480	9937.5	939.293	3.1015	1.1e-14	8.9e-12
CYP4F3	4051	ENSG00000186529	94.5157	11.8809	1.5767	0.026059	NA
MIR22HG	407004	ENSG00000186594	2021.51	464.056	1.8879	2.3e-05	0.0016511
TNFRSF4	7293	ENSG00000186827	370.075	75.4789	1.6697	0.0075426	0.13138
LILRA5	353514	ENSG00000187116	85.1287	7.68767	1.4265	0.048165	NA
FPR3	2359	ENSG00000187474	173.753	8.38655	1.9249	0.0071713	0.12781
SEMA4D	10507	ENSG00000187764	790.868	333.365	1.1208	0.0092955	0.15236
LCN10	414332	ENSG00000187922	197.636	34.9439	1.6794	0.010744	0.16823
ARL4C	10123	ENSG00000188042	3062.53	1360.02	1.0172	0.035201	0.35223
DCUN1D3	123879	ENSG00000188215	638.911	152.356	1.7969	0.00017615	0.007976
SELL	6402	ENSG00000188404	595.652	129.293	1.6292	0.0083105	0.14045
KRTDAP	388533	ENSG00000188508	1718.58	387.878	1.6996	0.0029968	0.070642
GOLGA8M	653720	ENSG00000188626	89.2082	2.79552	2.2061	0.0019236	NA
RELN	5649	ENSG00000189056	1422.2	252.994	2.031	0.00019586	0.008652
LITAF	9516	ENSG00000189067	3118.71	855.428	1.5469	0.0037434	0.08319
AC016683.6	654433	ENSG00000189223	303.894	52.4159	2.0439	0.0002293	0.0096903
PNRC2	55629	ENSG00000189266	2462.77	1149.66	1.03	0.0031374	0.073162
STK40	83931	ENSG00000196182	1568.1	674.418	1.0973	0.010085	0.16155
SIRPB2	284759	ENSG00000196209	70.4645	6.28991	1.6201	0.023853	NA
LCOR	84458	ENSG00000196233	531.738	223.641	1.0793	0.027816	0.30753
CD55	1604	ENSG00000196352	3479.21	908.542	1.8069	4.47e-07	5.86e-05
SRGAP2B	647135	ENSG00000196369	241.295	78.9733	1.215	0.046564	0.4069
TSC22D2	9819	ENSG00000196428	2593.75	627.593	1.8419	1.65e-05	0.0012892
MME	4311	ENSG00000196549	325.991	56.6092	1.9219	0.0012994	0.037455
MMP1	4312	ENSG00000196611	1298.69	12.5798	5.1092	4.21e-20	1.14e-16
HSH2D	84941	ENSG00000196684	139.699	26.5574	1.5997	0.015581	0.21569
RP4-564F22.2	388796	ENSG00000196756	657.316	279.552	1.0869	0.018865	0.24318
ADA	100	ENSG00000196839	425.483	103.434	1.6134	0.0049325	0.1
ARID5A	10865	ENSG00000196843	6207.35	804.41	2.7731	1.72e-16	1.86e-13
PPTC7	160760	ENSG00000196850	1865.1	617.809	1.4695	0.00012955	0.006202
SERTAD1	29950	ENSG00000197019	2465.39	991.01	1.1829	0.0059259	0.11315
MAFG	4097	ENSG00000197063	1310.38	373.9	1.6548	3.39e-05	0.0022006
LRRC8B	23507	ENSG00000197147	404.147	171.225	1.0516	0.039644	0.37713
SERPINA1	5265	ENSG00000197249	1063.22	64.9957	3.1495	2.89e-08	5.81e-06
C6orf141	135398	ENSG00000197261	666.154	167.032	1.5949	0.0048483	0.09921
PELI1	57162	ENSG00000197329	3325.09	765.971	1.9756	3.38e-08	6.44e-06
MPEG1	219972	ENSG00000197629	337.602	97.1442	1.4625	0.0080091	0.13766
SERPINB2	5055	ENSG00000197632	597.696	194.987	1.3877	0.0051671	0.10284
ERO1L	30001	ENSG00000197930	815.601	359.224	1.0455	0.022779	0.27285
DLGAP2	619343	ENSG00000198010	61.0296	1.39776	1.6988	0.018666	NA
CSF2RA	1438	ENSG00000198223	157.32	16.0742	1.7842	0.011095	0.17151
MYL4	4635	ENSG00000198336	244.336	4.89215	2.5732	0.00025317	0.010541
MAFK	7975	ENSG00000198517	2568.92	811.398	1.5503	1.63e-05	0.001282
C2CD4A	145741	ENSG00000198535	640.372	0.698879	6.245	2.02e-27	1.1e-23
BAZ1A	11177	ENSG00000198604	2923.88	942.788	1.4788	0.00040065	0.01517
ABCA4	24	ENSG00000198691	234.049	19.5686	2.3238	0.00042377	0.015825
EIF1AY	9086	ENSG00000198692	123.948	0	1.9068	0.0082892	0.14031
PNP	4860	ENSG00000198805	3214.27	949.077	1.6503	1.86e-06	0.00020654
R3HDM4	91300	ENSG00000198858	2347.24	1038.53	1.029	0.029732	0.31896
TOP1	7150	ENSG00000198900	1783.56	623.4	1.4035	0.00019127	0.0084838
TGM2	7052	ENSG00000198959	1200.51	342.451	1.6402	7.94e-05	0.0043361
HLA-DRA	3122	ENSG00000204287	9719.9	4435.08	1.061	0.0023157	0.058253
LAYN	143903	ENSG00000204381	369.883	153.054	1.0801	0.034806	0.35001
AIF1	199	ENSG00000204472	249.039	39.8361	2.0053	0.00080226	0.025642
LST1	7940	ENSG00000204482	197.731	32.8473	1.8689	0.0028549	0.068186
SPINK9	643394	ENSG00000204909	148.726	10.4832	1.9257	0.0065197	0.12029
PKHD1L1	93035	ENSG00000205038	2710.35	378.093	2.4015	2.28e-06	0.00024059
ZBTB10	65986	ENSG00000205189	1915.53	440.993	1.8893	1.9e-05	0.001436
GPR56	9289	ENSG00000205336	2497.86	742.908	1.6129	2.6e-05	0.0017858
C2CD4B	388125	ENSG00000205502	13094.8	1046.22	3.3581	1.18e-18	2.14e-15
C17orf107	100130311	ENSG00000205710	67.8436	7.68767	1.483	0.038795	NA
HCP5	10866	ENSG00000206337	1185	496.903	1.1355	0.0067325	0.12258
IGHD	-	ENSG00000211898	362.272	11.8809	2.4453	0.00048045	0.017118
SIPA1	6494	ENSG00000213445	1939.95	675.117	1.4178	9.48e-05	0.0048842
GPSM3	63940	ENSG00000213654	554.556	152.356	1.5778	0.0020171	0.052609
CEBPD	1052	ENSG00000221869	6247.07	2884.97	1.0199	0.010763	0.16829
APOL6	80830	ENSG00000221963	311.556	95.7464	1.2776	0.037107	0.36215
BTBD19	149478	ENSG00000222009	528.799	218.749	1.1176	0.017058	0.22801
LINC00152	112597	ENSG00000222041	212.264	37.7395	1.8919	0.00158	0.043547
RP3-486L4.4	-	ENSG00000224345	99.3233	11.8809	1.5148	0.034067	NA
RP11-290F20.3	-	ENSG00000224397	96.7838	2.09664	2.1698	0.0024408	NA
HSPA7	-	ENSG00000225217	868.112	40.535	3.7348	6.8e-14	4.62e-11
ABC7-42389800N19.1	100288778	ENSG00000226210	457.195	124.4	1.5567	0.0035138	0.079884
AC058791.1	407024	ENSG00000226380	72.9101	9.08542	1.441	0.044559	NA
LTB	4050	ENSG00000227507	538.219	106.23	1.8728	0.00086856	0.027359
RP11-456P18.2	-	ENSG00000229808	125.586	8.38655	2.371	0.00043596	0.016114
AC009299.5	-	ENSG00000232320	69.7941	4.19327	1.8077	0.011657	NA
TTTY15	64595	ENSG00000233864	67.9143	0.698879	1.9622	0.0065437	NA
MIR155HG	406947	ENSG00000234883	188.151	19.5686	2.1237	0.001332	0.037991
RP11-693N9.2	643733	ENSG00000235505	545.104	241.113	1.0183	0.037125	0.36215
NFAM1	150372	ENSG00000235568	230.641	18.8697	2.2507	0.00079505	0.025486
LILRA2	11027	ENSG00000239998	78.8872	5.59103	1.8736	0.0083566	NA
SPRR2A	6700	ENSG00000241794	1569.01	515.773	1.4075	0.0026685	0.065125
PLEKHO2	80301	ENSG00000241839	3031.53	619.207	2.0912	1.95e-07	2.99e-05
HLA-L	3139	ENSG00000243753	242.101	27.2563	2.3018	0.00018261	0.0082002
CTC-484P3.1	-	ENSG00000243806	136.505	6.28991	2.6869	5.88e-05	0.0033729
FCGR2C	-	ENSG00000244682	326.532	19.5686	3.0099	4.96e-07	6.42e-05
NEAT1	693197	ENSG00000245532	17416	5436.58	1.5621	1.9e-05	0.001436
RP11-213H15.3	100505994	ENSG00000248323	465.143	24.4608	3.295	7.41e-09	1.75e-06
MTATP6P1	-	ENSG00000248527	28641.3	685.6	4.9645	5.01e-40	5.45e-36
IQCJ-SCHIP1	-	ENSG00000250588	327.04	60.1036	1.9678	0.00040491	0.015225
hsa-mir-146a	107075116	ENSG00000253522	81.639	4.89215	1.8574	0.0093742	NA
LYN	4067	ENSG00000254087	1421.13	334.064	1.8972	3.94e-06	0.00037888
MGAM	8972	ENSG00000257335	73.3637	5.59103	1.5251	0.034539	NA
RP11-396F22.1	-	ENSG00000257718	150.327	41.9327	1.3017	0.043056	0.39457
CHMP4BP1	-	ENSG00000258469	125.812	29.3529	1.351	0.04582	0.40318
RN7SL1	-	ENSG00000258486	926.592	341.053	1.278	0.0048656	0.09921
RP11-404P21.9	-	ENSG00000258788	70.8091	7.68767	1.5515	0.03014	NA
RP11-145F16.2	-	ENSG00000261050	247.168	67.7912	1.445	0.014503	0.20469
hsa-mir-142	406934	ENSG00000265206	188.535	38.4383	1.6687	0.0076047	0.13209
CTD-3252C9.4	407013	ENSG00000267519	1504.4	484.323	1.5086	8.03e-05	0.0043565
RP11-373L24.1	-	ENSG00000267520	530.398	132.787	1.7291	0.00035311	0.013704
CTB-61M7.2	-	ENSG00000268734	70.1717	4.89215	1.6936	0.018399	NA
RP6-99M1.2	-	ENSG00000270069	1048.59	53.8137	3.7805	3.19e-17	4.34e-14
RP11-359E10.1	-	ENSG00000270607	104.179	16.0742	1.6379	0.016991	NA

## Sheet: Fig.1E,G
Fig.1E
Flow cyometry ODC-1 MFI data statistics
Control	PLWH
751.8	1085.2
579.7	1272
573.4	1363.2
611.9	1340.4
598.9	2022.9
571.3	1918.1
615.5	1944.4
542.3	1859.8
1379.9	1476.1
757.2	1494.5
	1145.7
	2778.5
	2215.7
Fig.1G
Flow cyometry EIF-5A MFI data statistics
Control	PLWH
128.7	154.1
138.6	278.3
147.3	321.4
170.5	163.4
105.9	140.5
116.4	123.5
163.4	146.5
145.3	179.7
80.6	220.5
119.4	190.5
	189.1
	148.5
	477.2
	235.1

## Sheet: Fig.2A-C
Fig.2A
Flow cyometry %Treg data statistics-Top
Uninfected					HIV					Uninfected + ARI					HIV + ARI
16.5	11.5	12.6	13.3	15.3	2.5	3.9	4.3	2.9	3.4	12.7	13.5	13.6	14.8	11.8	10.3	9.9	12.6	14.8	11.5
Fig.2A
Flow cyometry %TregDys data statistics-bottom
Uninfected					HIV					Uninfected + ARI					HIV + ARI
8.8	9.3	7.9	10.9	8.4	19.2	21	18.9	16.9	23.4	8.1	7.3	7.4	6.9	10.1	12.3	14.4	14.3	16.9	18.9
Fig.2B
Flow cyometry %Th17 data statistics-bottom
Uninfected					HIV					Uninfected + ARI					HIV + ARI
13.7	14.5	13.6	19.3	16.8	0.5	0.9	2.3	1.9	1.5	13.9	11.5	14.6	16.8	19.8	4.7	5.7	5.7	6.6	7.9
Fig.2C
Flow cyometry Treg/Th17 data statistics-bottom
Uninfected					HIV					Uninfected + ARI					HIV + ARI
0.642336	0.641379	0.580882	0.564767	0.5	38.4	23.3333	8.21739	8.89474	15.6	0.582734	0.55303	0.506849	0.410714	0.510101	2.61702	2.52632	2.50877	2.56061	2.39241

## Sheet: Fig.3A,C,D, E
Fig.3A
Flow cyometry ODC-1 MFI data statistics
Uninfected + ARI					HIV + ARI
711	681	863	867	681	1255	1161	1289	1311	1192
Fig.3C
Flow cyometry EIF5A MFI data statistics
Uninfected + ARI					HIV + ARI
999.2	887	954	1023	1067	1479	1224	1267	1290	1348
Fig.3D
Flow cyometry Hyp-EIF5A MFI data statistics
Uninfected + ARI					HIV + ARI
268.8	226.5	258	214	225	534.3	555.8	512.6	489.1	447.9
Fig.3E
Flourimetry-Polyamine (pM)
Uninfected + ARI					HIV + ARI
101.334	111.577	90.8537			255.372	254.375	263.878

## Sheet: Fig.4B,C,D, E
Fig.4B
Flow cyometry ODC-1 MFI data statistics
+-					+IL-1b					+IL-1b + Anakinra
955.9	808.4	813.7			1534.5	1430.3	1373.2			680.5	852.7	832.4
Fig.4C
Flow cyometry ODC-1 MFI data statistics
CD121 low					CD121 high
767.8	831.8	953.9	668.9	619.9	6033.1	6421.6	5490.1	5960.9	5715.2
Fig.4D
Flow cyometry ODC-1 MFI data statistics
Uninfected + ARI					HIV + ARI					HIV + ARI + Casp1 inh.					HIV + ARI + Anakinra
283	312	297			558	529	549			301.9	325	359			401.3	412.2	395
Fig.4E-left
Flow cyometry %Treg data statistics
Uninfected + ARI					HIV + ARI					HIV + ARI + Casp1 inh.					HIV + ARI + Anakinra
12.6	14.6	10.4	17.6		14.2	12.1	13.6	18.2		14.6	12.3	19.8	19		13.6	12.4	11.2	18
Fig.4E-right
Flow cyometry %TregDys data statistics
Uninfected + ARI					HIV + ARI					HIV + ARI + Casp1 inh.					HIV + ARI + Anakinra
22.3	24.5	30.4	26.4		34.5	35.1	33.6	36.3		15.6	22.3	18.8	19.1		12	13.4	16.1	10.9
Fig.4F
Flow cyometry %Th17 data statistics
Uninfected + ARI					HIV + ARI					HIV + ARI + Casp1 inh.					HIV + ARI + Anakinra
32.9	40.1	35.6	39.1		10.7	7.1	13.4	10.9	12.3	18.2	20.3	20.9	17.1		7	12.1	10.5	6.1
Fig.4G
Flow cyometry Treg/Th17 data statistics
Uninfected + ARI					HIV + ARI					HIV + ARI + Casp1 inh.					HIV + ARI + Anakinra
0.677812	0.610973	0.853933	0.675192		3.2243	4.94366	2.50746	3.33028		0.857143	1.09852	0.899522	1.11696		1.71429	1.10744	1.53333	1.78689

## Sheet: Fig.5A-C, F-G
Fig.5A
Flourimetry-Polyamine (pM)
Uninfected + ARI					HIV + ARI					HIV + ARI + ODC1 inh. I					HIV + ARI + ODC1 inh. II					HIV + ARI+ Cont shRNA					HIV + ARI + ODC1 shRNA
127.16	113.152	119.554			158.643	159.627	168.999			55.4354	59.7728	61.5422			64.2834	71.7906	68.3673			182.142	176.544	159.171			106.802	114.517	100.478
Fig.5B
Flow cyometry EIF5A MFI data statistics
Uninfected + ARI					HIV + ARI					HIV + ARI + ODC1 inh. I					HIV + ARI + ODC1 inh. II					HIV + ARI+ Cont shRNA					HIV + ARI + ODC1 shRNA
568	573	525.2	549.4		721.8	718.4	697.8	693.4		605.6	632.1	622.3	633.2		595.5	538.9	579.1	572.1		728.6	732.3	702.5	775.4		610.6	632.1	619.4	638.9
Fig.5C
Flow cyometry HYP-EIF5A MFI data statistics
Uninfected + ARI					HIV + ARI					HIV + ARI + ODC1 inh. I					HIV + ARI + ODC1 inh. II					HIV + ARI+ Cont shRNA					HIV + ARI + ODC1 shRNA
226.5	232.9	285.4	221		555.8	528.9	584.3	559		175.3	180.2	182.4	168.9		168.4	169.9	173.6	177.1		361.1	389.1	378.4	367.3		294.3	286.2	279.3	285.6
Fig.5F-left
Flow cyometry %Treg data statistics
Uninfected + ARI					HIV + ARI					HIV + ARI + ODC1 inh. I					HIV + ARI + ODC1 inh. II					HIV + ARI+ Cont shRNA					HIV + ARI + ODC1 shRNA
21	19.4	17.4	15.4		22.4	21.3	18.9	16.2		12	11.4	9.4	14.4		13	12.4	10.9	8.8		16.6	20.1	17.8	17.5		4.6	5.6	4.9	6.1
Fig.5F-middle
Flow cyometry %TregDys data statistics
Uninfected + ARI					HIV + ARI					HIV + ARI + ODC1 inh. I					HIV + ARI + ODC1 inh. II					HIV + ARI+ Cont shRNA					HIV + ARI + ODC1 shRNA
7.5	8.9	8.6	12.1		17.2	19.8	20.3	18.9		7.6	5.9	4.8	4.4		4.1	5.7	5.8	8.3		15.3	17.1	19.8	16.5		6.5	5.6	7.5	5.2
Fig.5F-right
Flow cyometry %Th17 data statistics
Uninfected + ARI					HIV + ARI					HIV + ARI + ODC1 inh. I					HIV + ARI + ODC1 inh. II					HIV + ARI+ Cont shRNA					HIV + ARI + ODC1 shRNA
34.7	34.68	22.37	38.3		12.6	10.23	8.67	9.3		12.9	13.8	11.24	7.98		12.7	20.96	6.35	12.96		10.9	7.19	11.51	5.94		15.2	15.34	9.77	6.24
Fig.5G
Flow cyometry Treg/Th17 data statistics
Uninfected + ARI					HIV + ARI					HIV + ARI + ODC1 inh. I					HIV + ARI + ODC1 inh. II					HIV + ARI+ Cont shRNA					HIV + ARI + ODC1 shRNA
0.216138	0.256619	0.384458	0.315891		1.36508	1.93464	2.34074	2.03145		0.589147	0.427586	0.426901	0.551282		0.322835	0.27193	0.913043	0.640351		1.40367	2.37815	1.72024	2.77895		0.427632	0.365079	0.767857	0.833333

## Sheet: Fig.6A-D
Fig.6A
Targeted LCMS-Putrescine % change
Uninfected					HIV					HIV + ODC1 inh. I					Uninfected + ARI					HIV + ARI					HIV + ARI + ODC1 inh. I
100	100	100			268.82	347.396	209.074			36.7232	82.9695	168.719			128.29	94.7974	135.76			194.619	156.732	187.384			16.8843	46.5449	152.621
Fig.6B
Targeted LCMS-Spermidine % change
Uninfected					HIV					HIV + ODC1 inh. I					Uninfected + ARI					HIV + ARI					HIV + ARI + ODC1 inh. I
100	100	100			393.36	367.819	169.322			94.0291	89.6421	37.7011			156.216	114.01	142.921			232.376	212.093	31.8173			59.2889	54.8635	81.1384
Fig.6C
Targeted LCMS-Spermine % change
Uninfected					HIV					HIV + ODC1 inh. I					Uninfected + ARI					HIV + ARI					HIV + ARI + ODC1 inh. I
100	100	100			505.098	403.45	585.382			71.769	99.3528	160.876			192.148	131.012	199.151			312.212	253.381	40.225			67.6937	73.589	117.706
Fig.6D
Targeted LCMS-Cadaverine % change
Uninfected					HIV					HIV + ODC1 inh. I					Uninfected + ARI					HIV + ARI					HIV + ARI + ODC1 inh. I
100	100	100			135.638	325.922	165.13			80.1122	235.955	97.4839			139.657	150.791	870.265			192.596	224.366	127.284			38.334	190.885	87.6988

## Sheet: Fig.7C
Fig.7C-1st column
Flow cyometry %Treg data statistics
Uninfected + ARI					HIV + ARI					HIV + ARI + GC7					Uninfected + ARI + Put					Uninfected + ARI + Spd
30.4	27.9	28.3	29.4		24.6	28.3	26.2	27.7		20.9	21.3	22.1	21.9		25.7	31.3	28.9	34.2		29.2	32.1	28.4	33.8
Fig.7C-2nd column
Flow cyometry %TregDys data statistics
Uninfected + ARI					HIV + ARI					HIV + ARI + GC7					Uninfected + ARI + Put					Uninfected + ARI + Spd
12.3	13.6	17.9	15.2		31.3	33.2	30.6	28.1		9.7	8.7	10.1	13.2		51	45.8	48.7	52.3		58.9	56.2	44.9	48.2
Fig.7C-3rd column
Flow cyometry %Th17 data statistics
Uninfected + ARI					HIV + ARI					HIV + ARI + GC7					Uninfected + ARI + Put					Uninfected + ARI + Spd
50.4	52.32	45.9	49.8		16.1	23.9	28.1	18.9		17.8	18.1	15.61	19.8		52.3	45.6	55.4	51.6		47.4	52.6	58.1	56.9
Fig.7C-4th column
Flow cyometry Treg/Th17 data statistics
Uninfected + ARI					HIV + ARI					HIV + ARI + GC7					Uninfected + ARI + Put					Uninfected + ARI + Spd
0.244048	0.297118	0.575301	0.347561		1.9441	3.01869	5.03077	2.375		0.544944	0.821138	1.59155	0.583333		0.975143	1.02101	1.17401	0.908203		1.24262	1.11247	1.13449	1.27842

[truncated: 4 more sheets: Fig. 8A-E, Fig.9B-E, Supp.Figures, Supp.table 1]
